# Supplementary material for: Molecular and functional profiling of primary normal ovarian cells defines insights into cancer development and drug responses
Source: Mol Ther Oncol. 2024 Nov 8;32(4):200903. doi: 10.1016/j.omton.2024.200903 (PMC11616607; doi:10.1016/j.omton.2024.200903)
Supplement: Table S1. Drug sensitivity score (DSS) data for all 12 cell lines and 5 PDCs [file mmc2.xlsx]

## Sheet: DSS
Supplemental Table S1.
Drug sensitivity scores (DSS) for each of the 10 HGSOC and 2 HOSE cell lines screened with the panel of 503 drugs.
	JHOS2	Kuramochi	OV90	CAOV3	OVCAR4	OVCAR5	OVCAR8	Ovsaho	COV318	COV362	HOSE.1C	HOSE.2C	Mechanism/Targets	Class.explained
4-hydroxytamoxifen	2.8	4.2	6	0.2	2.1	5.9	2.6	3.9	5.5	2	2.7	3	Selective estrogen receptor modulator	F. Hormone therapy
8-amino-adenosine	28.2	24.5	20.1	22.6	19	23.5	20.5	26	15.1	20.4	4.1	4.9	Nucleoside analog, RNA synthesis inhibitor	A. Conv. Chemo
8-chloro-adenosine	9.4	5.1	3.7	11.2	8	11.9	13.2	18.5	3.7	7.6	0.5	3.5	Nucleoside analog, RNA synthesis inhibitor	A. Conv. Chemo
A-1155463	1.2	1.6	19.2	7.5	3.5	4.1	0	10.4	1.3	1.6	22.7	6.2	BCL-XL inhibitor	G. Apoptotic modulator
A-1210477	6.3	7.8	5.7	4.9	5.1	5.2	7.4	8.6	5.4	2.8	13.7	13.7	MCL-1 inhibitor	G. Apoptotic modulator
A-1331852	0	0	7.6	5.1	2.1	1	0.8	2.5	0	0	20.6	5.8	Bcl-XL inhibitor	G. Apoptotic modulator
A-366	0	1.2	5.7	0.3	0.1	0.4	1	0.3	0	1.2	0.8	0	G9a/GLP inhibitor	E. Differentiating/ epigenetic modifier
A-419259	7.1	12.6	10.3	11.4	7.6	15.1	9.4	15.6	6.9	11.5	7.8	9.3	HCK and other SRC family kinase inhibitor	B. Kinase inhibitor
Abemaciclib	5.5	2.5	1.5	0.4	0	7.4	0.7	3.2	1	1.5	1.6	0.7	CDK4/6 inhibitor	B. Kinase inhibitor
Abexinostat	11.8	14.6	16.5	13.7	10.5	21.7	19.9	10	10.1	5.6	24.1	20	HDAC1-selective inhibitor	E. Differentiating/ epigenetic modifier
Abiraterone	0	0	0.5	0	0.3	0	0	0	0	0	0.1	0	P450 17alpha-hydroxylase-17,20-lyase inhibitor	F. Hormone therapy
ABT-751	7.1	7.4	9.4	14.9	5	10.3	11.5	7	7.2	4.3	15.8	10.7	Mitotic inhibitor. Colchicine site binding microtubule depolymerizer.	A. Conv. Chemo
Acalabrutinib	0.8	6.2	0	0	2.1	0.2	0	1	3.5	0.3	0	0	BTK inhibitor	B. Kinase inhibitor
Acitretin	1.3	0	0.2	0	0	0	0	0	0	0	0.1	0	Retinoid receptor agonist	E. Differentiating/ epigenetic modifier
Afatinib	2.7	2.3	0	8.2	1	3.4	0.3	3.2	0	1.3	0	0	EGFR inhibitor	B. Kinase inhibitor
Afuresertib	0	4	0.9	0.8	0.5	1.2	0.5	1.5	1.8	0	2.9	2.8	AKT1-selective inhibitor	B. Kinase inhibitor
Aldoxorubicin	7.3	5.8	8.3	9.2	3.2	6.5	10	8.3	3.8	2.2	6.8	7.4	Topoisomerase II inhibitor, Albumin binding	A. Conv. Chemo
Alectinib	0	0	0	0	0	1.5	0.4	0	0	0	0	0	ALK (incl gatekeeper mut) inhib	B. Kinase inhibitor
Alisertib	0.4	3.7	5.4	22.5	4.9	6.9	9.4	3.1	1.9	0	8.9	5.4	Aurora A inhibitor	B. Kinase inhibitor
Allopurinol	0	0	0.3	0	0.2	0	0	0	0	0	0	0	Xanthine oxidase inhibitor	A. Conv. Chemo
Alpelisib	0.6	2.4	1	3.7	0.9	4.2	0.3	0.4	0.5	0	2.2	3.2	PI3Kalpha selective inhibitor	B. Kinase inhibitor
Altiratinib	4.3	4.3	0	2.7	3.3	6.6	6	3.6	1.7	3	4.2	3.4	MET/Tie-2 inhibitor	B. Kinase inhibitor
Alvocidib	14	16	14.7	14.9	13.3	16.7	17.8	15.9	11.5	12.1	18.9	11.9	CDK inhibitor	B. Kinase inhibitor
Amcasertib	0	0	0	0	0.8	1.3	0.6	0	8.8	0.5	8.8	5.2	Cancer stem cell kinase inhibitor	B. Kinase inhibitor
AMG-337	0	0	0	0	0	0	0	0	0	0	0	0	Met inhibitor	B. Kinase inhibitor
AMG-925	0.5	0.1	0	0	0	2.5	0	0.1	0	0	0	0	FLT-3, CDK4 inhibitor	B. Kinase inhibitor
AMG319	0	1.1	0	0	0.7	0	0	1.2	0.1	0	0	0	PI3Kdelta inhibitor	B. Kinase inhibitor
Aminoglutethimide	0	0	0	0.2	0	0	0	0	0	0	0.2	0	Anti-steroid, aromatase inhibitor	F. Hormone therapy
Amsacrine	3.8	0	7.3	13.7	0.2	6	10	5.5	0.6	1	13.7	16.7	DNA intercalation, Topo II inhibitor	A. Conv. Chemo
Amuvatinib	0	0.2	3.2	2.1	0.9	1.8	7.9	0.1	0.1	0	0	0	Broad spectrum TK inhib	B. Kinase inhibitor
Anagrelide	0	0	0	0	0	0	0	0	0	0	0	0	PDE-3, PLA2 inhibitor	X. Other
Anastrozole	0	0	0	0	0	0	0	0	0	0	0	0	Aromatase inhibitor	F. Hormone therapy
Apalutamide	0	0	0	0	0	0	0	0	0	0	0	0	AR antagonist	F. Hormone therapy
Apatinib	0	0	0	0	0	0.5	0	0.3	0	0	0	0	VEGFR inhibitor	B. Kinase inhibitor
AR-42	7.8	9.5	12.8	9.9	7.2	16.5	16.8	9	7.5	2.9	21.1	16.9	HDAC inhibitor	E. Differentiating/ epigenetic modifier
Arsenic(III) oxide	0	0	0	0	0	0	0	0	0	0	0	0	Thioredoxin reductase inhibitor; cytotoxic chemotherapeutic	E. Differentiating/ epigenetic modifier
ARV-825	4.6	9.9	6.7	5.4	8.2	7.9	15.5	10	5.2	1.5	17.3	7.9	BET-targeting PROTAC	E. Differentiating/ epigenetic modifier
Asciminib	0	0.2	0	0	0.3	0.4	0	0	0	0	0	0	Allosteric ABL inhibitor, blocks myristoyl binding	B. Kinase inhibitor
ASP3026	4.1	4	5.2	6.6	4.3	8.2	4.3	4.7	2.9	3.3	3.4	6.4	ALK inhibitor	B. Kinase inhibitor
AT 101	9.2	12.7	16.1	18	11.9	13.7	14.8	12.9	10.9	9.5	21.1	19.3	Bcl-2 family inhibitor	G. Apoptotic modulator
AT13148	2.8	0.1	0	0.5	1.1	0.7	1.1	0	3.3	0	8.6	6.1	p70S6K, PKA, ROCK (AKT) inhibitor	B. Kinase inhibitor
AT7519	18	9.3	14.2	13.9	9.3	13.5	15.5	8.9	6.2	12	16.6	8	CDK1, 2, 4, 6 and 9 inhibitor	B. Kinase inhibitor
AT9283	3.5	3.5	2.6	16.9	6.8	4.6	3.1	5.2	1.1	4.4	2.4	7.4	Aurora A & B, Jak2, Flt, Abl inhibitor	B. Kinase inhibitor
Atorvastatin	0.3	1	2.3	0.8	0	0.4	3.6	5.2	0	0	10.1	10.8	HMG CoA reductase inhibitor	H. Metabolic modifier
Auranofin	4.1	2.9	3.5	9.3	1.7	1.3	3.4	7.8	5	0	13.3	13.3	Antirheumatic agent	A. Conv. Chemo
AVN944	9.6	8	12.7	10.9	7	13.6	11.1	9.5	9.4	3.3	25	15.8	IMPDH inhibitor	H. Metabolic modifier
Axitinib	0	0.4	0.1	5	0.2	0.8	2	0.8	0	0	1.9	6.2	VEGFR, PDGFR, KIT inhibitor	B. Kinase inhibitor
AZ 3146	2.3	3.9	4.8	3.6	1.5	6.2	4.6	4.7	2.7	0.8	0.9	2.4	Mps1 kinase (TTK) inhibitor	B. Kinase inhibitor
AZ191	4.4	1.4	5.9	0	0.6	2	2.2	1.6	4.1	2.2	1	1.9	DYRK1A inhibitor	B. Kinase inhibitor
Azacitidine	4.4	0.9	3.8	1.7	1.6	2.2	3.4	3.5	1.1	0.7	0	0	Nucleoside analog DNA methyl transferase inhibitor	E. Differentiating/ epigenetic modifier
AZD-1080	0	0	0	0.9	0	0	0	0	0	0	0	0.3	GSK3 inhibitor	B. Kinase inhibitor
AZD-5438	7.9	6.8	4.4	4.4	2.9	9.2	8.4	8.1	2.9	2.8	7	2	CDK1,2,9 inhibitor	B. Kinase inhibitor
AZD-6482	0	6	0	2.3	1.6	0.1	0.7	7.6	0.1	0	0.3	1.2	PI3Kbeta-selective inhibitor	B. Kinase inhibitor
AZD-8186	0.8	7.1	0.1	2.1	3.1	1.9	0.6	6.3	0.7	0	0.1	0.3	PI3Kbeta inhibitor	B. Kinase inhibitor
AZD0156	0	0.2	1.1	1.2	0	1.4	0	3.2	0	0	1	0	ATM inihibitor	B. Kinase inhibitor
AZD1152-HQPA	1.1	1.5	0.8	17.5	2.7	3.4	4.7	2.2	0	0	0	0	Aurora B inhibitor	B. Kinase inhibitor
AZD1208	0.3	1.7	0.3	0	0	1.4	0.1	3.5	1.1	0	0.2	0	PIM1, 2, 3 kinase inhibitor	B. Kinase inhibitor
AZD1480	0	0	0	0	0.5	0.5	0	0.7	0	0	0	2.8	JAK1/2, FGFR inhibitor	B. Kinase inhibitor
AZD3759	0.2	0	0	3.5	0	0.2	0	0	0	0	0	0	EGFR inhibitor, BBB penetrable	B. Kinase inhibitor
AZD3965	0	0	4.2	0	0	0	0	0.8	0	0	0	0	MCT1 inhibitor	H. Metabolic modifier
AZD4547	0	0	0	0	0	0	0	0	0	0	0.8	5.8	FGFR inhibitor	B. Kinase inhibitor
AZD7545	0	0	0	1.1	0	0	2.2	0	0	0	0	0.4	PDHK inhibitor	B. Kinase inhibitor
AZD7762	1.9	4.2	6.4	6.1	7	6.6	5.2	4	5	7	7.4	7.8	Chk1 inhibitor	B. Kinase inhibitor
AZD8055	14.4	15.6	20.8	15.6	17.5	18.4	17.2	16.9	13.6	6.4	20.7	16.2	mTOR inhibitor	B. Kinase inhibitor
Bafetinib	0	0	3	0	0	0	0	0	0	0	0	0	Abl, Lyn inhibitor	B. Kinase inhibitor
Baricitinib	0	0	0	0	0	0	0	0	0	0	0	0	JAK inhibitor	B. Kinase inhibitor
BAY 87-2243	0	2.7	23.3	8.4	4.7	4.8	28.8	1.6	2.7	0	0	0	HIF1alpha inhibitor	E. Differentiating/ epigenetic modifier
BAY-1436032	0	0	0	0	0	0	0.1	0	0	0	0	0	IDH1 R132H/R132C inhibitor	E. Differentiating/ epigenetic modifier
BCI	10.9	12.9	12.5	15.5	13.9	14.4	15.6	16	10.6	7.1	27.4	23.2	Dusp6 inhibitor	X. Other
Belinostat	10	10.2	13.5	13.6	8.6	17.2	18.2	11.7	9.1	7.3	23.4	18.1	HDAC inhibitor	E. Differentiating/ epigenetic modifier
Bentamapimod	1.4	2	5.5	1.5	1.8	4.5	2.3	1.1	1.3	3.8	0	0.3	JNK inhibitor	B. Kinase inhibitor
Bexarotene	1.3	0.1	1.3	1.5	0	0	0.1	0	0.1	0	0	0	Antineoplastic agent; retinoid specifically selective for retinoid X receptors	E. Differentiating/ epigenetic modifier
BI 2536	11.9	11.4	15	18.3	3.9	17.7	23.5	19.7	3.9	2.1	12.5	8.7	PLK1 inhibitor	B. Kinase inhibitor
Bicalutamide	0	0.2	0	0	0.5	0.7	0.3	0	0	0	8.4	0	Nonsteriodal antiandrogen	F. Hormone therapy
BIIB021	20.6	9	18.5	16	9.9	17.3	19.7	3.3	7	9.5	15	20.5	HSP90 inhibitor	K. HSP inhibitor
Bimatoprost	0	0	0	0	0	0	0	0	0	0	0	0	Prostaglandin analog	D. Immunomodulatory
Binimetinib	1.5	3.5	13.4	7.6	1.7	7.1	0	6.2	0	1.3	0	0	MEK1/2 inhibitor	B. Kinase inhibitor
Birabresib	5.4	12.5	10.2	13.1	8.1	10.8	12.6	12.9	1.7	2.3	15.1	13.4	BET family inhibitor	E. Differentiating/ epigenetic modifier
Birinapant	5.6	0.4	0.8	9.2	12.6	0	1.9	11.6	0.2	0	0	0	IAPs, SMAC mimetic	G. Apoptotic modulator
Bleomycin	0.8	0	2.6	2.2	0.6	2.3	5.6	1	0	0	2.8	4.5	Glycopeptide antibiotic; causes DNA breaks	A. Conv. Chemo
BMS-754807	3.3	4.8	7.4	20.2	7.2	14.4	5.2	7.5	3.1	6.5	8.9	18.7	IGF1R inhibitor	B. Kinase inhibitor
BMS-777607	0	0	0	0	0	0	0	0	0	0	0	0	Met, Axl, Ron and Tyro3 inhibitor	B. Kinase inhibitor
BMS-911543	0	2.6	0.5	0	0.3	0	0	0	0.4	0.2	0	0	JAK2 inhibitor	B. Kinase inhibitor
BMS863233	0	0	0.2	3.5	0	4	0	0	0	0	2.6	0.9	Cdc7 inhibitor	B. Kinase inhibitor
Bortezomib	24.5	9.3	22.8	26.4	24.6	23.9	23	17.8	28.3	24.7	27.4	24.4	Proteasome inhibitor (26S subunit)	L. Protease/proteasome inhibitor
Bosutinib	7	8.8	8.7	8	5.7	9.4	6.7	10.5	2	8.5	6.8	6.2	Abl, Src inhibitor	B. Kinase inhibitor
BRD7116	0.7	2.1	0	0.3	2.1	2.1	0	3.8	0.1	0	0	0	Leukemic stem cell inhibitor	X. Other
Brigatinib	2.1	3.5	4	3.3	1.7	3.7	0	4.3	3.5	1.6	0.3	2.9	ALK inhibitor, including gatekeeper mutant ALK	B. Kinase inhibitor
Brivanib	0	0	0	0	0	0	0	0	0	0	0	0	VEGFR inhibitor	B. Kinase inhibitor
Bryostatin 1	0	0	1.4	0.1	1.1	0.2	0	0	1.4	8.9	10.3	1.6	PKC activator	B. Kinase inhibitor
Buparlisib	4.6	6.1	5.1	8.7	5.3	8.8	7.7	6.5	4.6	3.8	8.6	8.8	PI3K inhibitor, pan-class I	B. Kinase inhibitor
BX-912	2.5	1.4	7.4	10.3	3.7	2.4	4.7	3.5	0.4	1.3	4.5	8	PDK1 inhib	B. Kinase inhibitor
C646	0	0.2	2.3	0	0.7	0	0.1	0.3	0	0	16.1	0	p300/CREB-binding protein (CBP) inhibitor	E. Differentiating/ epigenetic modifier
Cabazitaxel	12.8	10.7	13.2	29.3	4.3	25.6	30.6	9	7.3	7.8	29.9	29.8	Taxane microtubule stabilizer, antimitotic	A. Conv. Chemo
Cabozantinib	1	3.1	4.5	0.4	0	1.5	0	0	2.2	0.2	0	0.6	VEGFR2, Met, FLT3, Tie2, Kit and Ret inhibitor	B. Kinase inhibitor
Canertinib	7.5	8	7.3	13.2	7.7	8	8.4	8.3	4.3	5.9	8.4	8.2	pan-HER inhibitor	B. Kinase inhibitor
Capecitabine	0	0	0	0.2	0	0.3	0	0	0	0	0.3	0	5-FU prodrug	A. Conv. Chemo
Capmatinib	0	0.1	0	0	0	0	0	0	0	0	0	0	MET inhibitor	B. Kinase inhibitor
Carboplatin	3.1	4.9	3.6	6.1	5.6	4.7	1.9	5.5	5.5	0	7.8	5	Platinum-based antineoplastic agent	A. Conv. Chemo
Carfilzomib	25.5	12.4	27.6	24.6	23.4	24	21.5	28.4	26.5	20.2	27.4	28.4	Proteasome inhibitor (20S subunit)	L. Protease/proteasome inhibitor
CC-115	7.5	7.3	10.4	8	9.3	7.4	8.5	11.2	5.6	2.4	12	9.2	mTOR/DNA-PK inhibitor	B. Kinase inhibitor
CCT196969	0.5	2.3	12.4	2.8	2.8	1.8	2	1.6	0	0	16.2	12.8	pan-RAF/Src inhibitor	B. Kinase inhibitor
Cediranib	0	0	0	0	0.5	0	0	0.7	0.2	0	0	0	KDR/Flt/VEGFR inhibitor	B. Kinase inhibitor
Celecoxib	0	0	0	0	0	0	0	0	0	0	0	0	Selective COX-2 inhibitor	J. NSAID
CEP-32496	1.5	0.4	2.4	0	0	3	0	0	0	0	1.3	0	BRAF inhibitor	B. Kinase inhibitor
CEP-37440	7.6	6.4	8.8	8.2	5.2	9.1	4.9	8.5	5.2	5.4	4.8	8.4	ALK inhibitor	B. Kinase inhibitor
Cerdulatinib	3.5	0	0.6	0.2	0.3	0	0	0	0	2.7	0	0.8	JAK, SYK inhibitor	B. Kinase inhibitor
Ceritinib	0	2.1	4.9	2.7	1.5	3.8	0	3.3	0.8	0	0.7	2.2	ALK inhibitor	B. Kinase inhibitor
Chloroquine	5.7	5.7	10	7.2	6.2	8.8	5.8	8.1	4.9	5.5	6.3	7.2	Antimalaria agent; chemo/radio sensitizer	A. Conv. Chemo
Cilengitide	1.6	5.4	2.5	0	2.9	1.1	0.2	17.7	0	5.6	0	3.5	alphaVbeta3 integrin inhibitor	X. Other
Cisplatin	4.3	11.2	4.8	16.5	10.7	8.8	5	15.7	11.7	3.3	18.3	16.4	Platinum-based antineoplastic agent	A. Conv. Chemo
Cladribine	3.1	0	1.6	4.2	0	2.1	9.8	0.1	0	0.1	0	0	Antimetabolite; Purine analog	A. Conv. Chemo
Clofarabine	13.5	3	11.9	17.1	0	9.5	22.4	4.7	4.7	7.3	25	24.1	Antimetabolite; Purine analog	A. Conv. Chemo
Clomifene	3.8	3.9	6.9	3.2	1.9	7	3.1	3.2	2.2	4.4	5.8	4.1	Selective estrogen receptor modulator	F. Hormone therapy
Cobimetinib	4	4.6	25.7	8.5	1.4	8.8	2.4	8.9	0	3.5	0.9	3	MEK1/2 inhibitor	B. Kinase inhibitor
Copanlisib	2.6	8	3.5	9.9	5.3	10.4	5.7	6.3	3.8	2.5	4.8	6.6	PI3K alpha, delta selective inhibitor	B. Kinase inhibitor
CPI-0610	5	13	7.6	8.5	5	9.3	6.4	12.6	4.1	5.9	9.3	9.9	BET family inhibitor	E. Differentiating/ epigenetic modifier
CPI-360	0.2	0	0.6	0	0	0.8	0	0	0	0	0	0	EZH2 inhibitor	E. Differentiating/ epigenetic modifier
Crenolanib	7.9	4	6	10	2.9	4.9	6.9	4.4	5.4	6.8	4.8	2.8	PDGFRA and PDGFRB inhibitor	B. Kinase inhibitor
Crizotinib	0	0	0	0	0	0	0	0	0	0	0	0.1	ALK, c-Met inhibitor	B. Kinase inhibitor
CUDC-305	10.8	5.9	14.5	14.5	8.5	10.8	16.4	3	4	8.8	11.5	15.3	HSP90 inhibitor	K. HSP inhibitor
CUDC-907	26.4	29.4	37	31.3	26.2	38.3	41.5	29.2	21.3	20.3	45.8	42.7	HDAC1/2/3/10, PI3Kalpha inhibitor	E. Differentiating/ epigenetic modifier
Cytarabine	8.6	0.4	4.4	14.9	0	10.6	14.3	2	1	2.3	14	6.6	Antimetabolite, interferes with DNA synthesis	A. Conv. Chemo
Dabrafenib	1.5	0	17.9	0	0	0	0	0	0	0	0	0	B-Raf(V600E) inhibitor	B. Kinase inhibitor
Dacomitinib	0.8	2.4	0.1	8	1.3	5	2.1	2.6	0.2	0.2	1.1	0	pan-HER inhibitor	B. Kinase inhibitor
Dactinomycin	26.5	27.9	23.1	23.4	17.5	20.9	24.3	26.5	9	13.9	34.6	30.5	RNA and DNA synthesis inhibitor	A. Conv. Chemo
Dactolisib	13.7	14.4	16.7	11	15.3	15	14.4	15.8	13.4	3.7	20.5	13.9	mTOR/(PI3K) inhibitor	B. Kinase inhibitor
Danusertib	3.1	11.1	4.9	23.5	8.7	7.2	8.7	14.7	4.3	5.6	7.4	12.5	Aurora, Ret, TrkA, FGFR-1 inhibitor	B. Kinase inhibitor
Darapladib	0.3	1	0.6	0	0	0.9	0	2	0.2	2.4	0	0	lipoprotein-associated phospholipase A2 inhibitor	X. Other
Dasatinib	3.5	18.5	5.5	9.9	4.6	8	9.1	12.1	0.2	8.2	4.6	6	Abl, Src, Kit, EphR... Inhibitor	B. Kinase inhibitor
Daunorubicin	6.2	4.2	5.3	9.4	3.2	8.2	10.8	7.9	1.7	3.6	11.5	10.9	Topoisomerase II inhibitor	A. Conv. Chemo
Decernotinib	0	0	0	0	0	0	0	0	0	0	0	0.6	JAK3 inhibitor	B. Kinase inhibitor
Decitabine	0	0	0	2.3	2.8	2.4	2.8	0	0	0	0	0.5	Nucleoside analog DNA methyl transferase inhibitor	E. Differentiating/ epigenetic modifier
Deferoxamine	0.7	3.7	4.5	2.8	3.4	2.6	2.7	3.8	2.2	0.5	1.8	0	Iron chelator	X. Other
DEL-22379	5	5.7	11.7	6.3	4.9	9.4	8.8	4.6	5.4	8.7	4.8	6.1	ERK dimerization inhibitor	B. Kinase inhibitor
Dexamethasone	0	0	0	0	0	0	0	0	0	0.5	0	0	Glucocorticoid, immunomodulatory agent	D. Immunomodulatory
Digoxin	10.9	8.5	7.2	6.2	9.6	7.5	11.2	7.1	11.9	10.8	11.1	9.5	Cardiac glycoside	X. Other
Dinaciclib	19	13.1	21.2	17.9	15.7	17.9	20.7	17.9	15.9	13.6	28	15.4	CDK inhibitor	B. Kinase inhibitor
Docetaxel	13.9	16	15.5	28.7	8.1	23.4	27.7	10.3	9.5	9.3	29.3	27.6	Mitotic inhibitor, taxane microtubule stabilizer	A. Conv. Chemo
Doramapimod	0	0.6	1.5	0	2.4	1.1	1.8	2.9	0	0	5	2.9	p38MAPK inhibitor	B. Kinase inhibitor
Dovitinib	0	0	0	0	0.6	0	0	0	0	0	0	0	FGFR inhibitor	B. Kinase inhibitor
Doxorubicin	5.9	6.2	6.7	8.6	3.5	4.6	8.8	7.6	3.6	2.3	0	0	Topoisomerase II inhibitor	A. Conv. Chemo
Duvelisib	0	2	0	0.1	0.7	0	0	1.4	0	0	0.2	0	PI3K inhibitor	B. Kinase inhibitor
E7820	10.7	0.8	2.7	4.8	4.4	3.3	3.3	1.2	2.8	0	7.3	5	Integrin alpha2 expression inhibitor	X. Other
Eltanexor	19	10.9	13.2	18.9	13.7	14.8	21.5	19.3	7.5	10.9	34.6	15.7	XPO1/CRM1 inhibitor	G. Apoptotic modulator
Enasidenib	0	0	0	0	0	0	0.9	0	0	1.1	0	0	IDH2-R140Q inhibitor	E. Differentiating/ epigenetic modifier
Encorafenib	0.1	0	5.6	0.3	0	0	0	0.1	0	0	0	0.5	B-Raf(V600E) inhibitor	B. Kinase inhibitor
ENMD-2076	5.1	8.5	8.4	10.3	5.8	9.6	8	8.8	4.9	6.3	7.7	10.3	pan-Aurora, VEGFR inhibitor	B. Kinase inhibitor
Ensartinib	0	0	0.1	1.5	0	1.8	0	0	0	0	0.5	1.9	ALK inhibitor	B. Kinase inhibitor
Entinostat	4.7	3.2	7.4	5.5	4.3	9.9	9.3	2.4	4.3	0	17.3	11.8	HDAC inhibitor	E. Differentiating/ epigenetic modifier
Entospletinib	0.1	0	0	0	0	1.3	1.7	0	0	0	0	0	SYK inhibitor	B. Kinase inhibitor
Entrectinib	0	0	0	0.6	1	1	0	1.5	0	0.1	0.1	0	TRK, ROS1, ALK inhibitor	B. Kinase inhibitor
Enzalutamide	0	1.7	0	0	0.1	0.2	0	2.3	0.4	0	0	0	AR antagonist	F. Hormone therapy
Enzastaurin	0.1	0	0	0	0	2.6	4.2	2	0	1.6	0.2	1.5	PKCbeta inhibitor	B. Kinase inhibitor
Epacadostat	0.9	0	0.4	0	0	0.3	0	0.1	1	0	0	0	IDO inhibitor	D. Immunomodulatory
Epirubicin	5.7	4.6	5.7	9.9	2.9	5.1	8.9	7.1	0.7	1	9.6	10.3	Topoisomerase II inhibitor	A. Conv. Chemo
EPZ-5687	0	0	0	0	0	1.8	0	0	0	1.1	0	0	EZH2 inhibitor	E. Differentiating/ epigenetic modifier
EPZ015666	0.7	0.4	0	0	2	0.8	0	0	0.2	0	0	0	PRMT5 inhibitor	E. Differentiating/ epigenetic modifier
EPZ031686	0	0	0.6	0	0	0	0	0	0	0	0	0	SMYD3 inhibitor	E. Differentiating/ epigenetic modifier
Erastin	0	0	1.4	0.9	9.1	0.9	7.9	0	1.9	1.4	0	0	VDAC inhibitor, induces ferroptosis	H. Metabolic modifier
Erdafitinib	0	0	0	0	2.6	0	0	0	3.5	0	3.2	11.2	FGFR inhibitor	B. Kinase inhibitor
Eribulin	9.1	12.9	20.3	25.8	6.3	20.5	24	12	4.2	7.9	25.8	24.3	Mitotic inhibitor, microtubule depolymerizer.	A. Conv. Chemo
Erlotinib	3	1.6	1.5	7.5	2	4.4	2.5	4.8	0.8	0.1	0	0.3	EGFR inhibitor	B. Kinase inhibitor
Etoposide	4.5	1.8	6.1	9.2	0	4.1	8.6	7	1.7	0.1	6.5	10.1	Topoisomerase II inhibitor	A. Conv. Chemo
Everolimus	4.7	5.9	10	4.8	2.5	6.2	5.5	4	2.2	0.6	4.3	6.3	binds FKBP12, causes inhibition of mTORC1	C. Rapalog
Exemestane	0	0	0.4	0	0	0	0	0	0	0	0	0	Aromatase inhibitor	F. Hormone therapy
Fedratinib	5.3	7.7	8.8	6.5	5.2	7.2	7.1	7.4	3.7	6.1	7.1	8.5	JAK2-selective inhibitor	B. Kinase inhibitor
Filanesib	7.4	9.5	10.8	21.3	6.8	17.6	17.7	8.8	8.7	1.4	21.8	16.2	KSP/Eg5 inhibitor	I. Kinesin inhibitor
Filgotinib	1.1	5.1	3.2	2.3	2.6	1.8	2.5	2.5	3.4	0.2	0.1	0	JAK1-selective inhibitor	B. Kinase inhibitor
Finasteride	0	0	0	0	0	0	0	0	0	0	0	0	type II 5-alpha reductase inhibitor	F. Hormone therapy
Fingolimod	5.5	7.5	6.2	6	7.5	6.4	6.8	7.6	7	6.2	7.4	5.4	S1PR antagonist	X. Other
Floxuridine	0.8	8.7	12.3	14.3	9.3	8.1	18.1	6.2	0	5.4	4.7	2.5	Antimetabolite; Analog of 5-fluorouracil	A. Conv. Chemo
Fludarabine	0	0	1.5	0.2	0.2	0	4.4	0.1	0	0.5	25.2	22.6	Antimetabolite; Purine analog	A. Conv. Chemo
Fluorouracil	0	0.6	2.3	2	0	2.7	2.3	2.6	0	0	2.5	0	Antimetabolite	A. Conv. Chemo
Flutamide	0.3	0.7	0	0	0.5	0.1	0.3	0	0.2	0	0.2	0	Nonsteroidal antiandrogen	F. Hormone therapy
Foretinib	0.5	2.7	3.8	6.9	3.2	5.3	1	1.9	1.3	1.2	1.9	4.5	MET, VEGFR2 inhibitor	B. Kinase inhibitor
Fostamatinib	0.8	2.4	2.9	0	2.9	3.7	0.3	2.4	1.5	0.8	2	8.4	Syk inhibitor	B. Kinase inhibitor
FRAX486	3.7	4.3	5.5	4.2	5.1	4.9	3.8	7	4.2	6.3	7.6	12.1	PAK1, 2, 3 inhibitor	B. Kinase inhibitor
Fulvestrant	0	0	0	0	0	0	0	0	0	0	0	0	Estrogen receptor antagonist	F. Hormone therapy
Galiellalactone	5.6	0	7.1	6.1	6.5	7.6	3.6	4.6	3.8	2.9	8.1	7.3	STAT3-DNA interaction inhibitor	X. Other
Galunisertib	0	0	0	0	0	0	0	0	0.3	1.8	0	0	TGF-B/Smad inhibitor	B. Kinase inhibitor
Gandotinib	3.1	5.9	4.1	5.9	4	5.8	7.1	6.7	4.9	4.6	5.9	8.9	JAK2 inhibitor	B. Kinase inhibitor
Ganetespib	18	11.9	15.3	16.2	11.3	13.6	17	5	10.3	12.7	22.9	26.1	HSP90 inhibitor	K. HSP inhibitor
GDC-0623	0.6	0.1	16.3	5	6.3	6.1	0.4	0.8	0	2.3	0	1.3	MEK1/2 inhibitor	B. Kinase inhibitor
GDC-0853	0	0	0	0	0	0	0	0	0	0	0	0	BTK inhibitor	B. Kinase inhibitor
GDC-0919	0.4	0.1	0	0.1	0.8	0.6	0.7	0	3	0	0	0	IDO inhibitor	D. Immunomodulatory
Gedatolisib	7.4	11.4	15.4	10	14.8	12.3	7.5	13.4	3.2	4.8	17.9	13.1	PI3K/mTOR inhibitor	B. Kinase inhibitor
Gefitinib	1.6	1.8	4	7.2	1.9	5.6	3.3	3.8	0.5	0.3	0	0.3	EGFR inhibitor	B. Kinase inhibitor
Gemcitabine	12.7	0	13.5	23.6	0	15.5	23.6	3.3	3.5	8.1	8.2	6.7	Antimetabolite; Nucleoside analog	A. Conv. Chemo
Gilteritinib	0	0.7	2.2	3.9	0.1	4.9	0.4	0	0.6	0.4	0	0	FLT3/AXL inhibitor	B. Kinase inhibitor
Givinostat	5.3	6.2	7.7	7.3	4.1	10.8	10	3.2	4.2	2.2	12.3	8.6	HDAC inhibitor	E. Differentiating/ epigenetic modifier
Glasdegib	0	0	0	0	0	0	0	0	0	0	0	0	Smo inhibitor	M. Hedgehog inhibitor
Glesatinib	0	0	0	0	0	1.2	0	0.2	0.1	1.6	2.9	1.9	MET, AXL, TIE, VEGFR, RON inhibitor	B. Kinase inhibitor
GNE-0877	0	0	0	0	0	0	0	0	0	0	0	0	LRRK2 inhibitor	B. Kinase inhibitor
GNE-7915	0	0	0	0	0	0	0	0	0	0	0	0	LRRK2 inhibitor	B. Kinase inhibitor
Golvatinib	0	0.8	1.4	0	0	0.1	0	0	0	0	0	0	MET, VEGFR2 inhibitor	B. Kinase inhibitor
Goserelin	0	0	0	0	0	0	0	4.7	0	0	0	0	Gonadotropin releasing hormone superagonist	F. Hormone therapy
GSK-1070916	0	0.4	0.3	17	2.9	2	1.9	1.2	0.2	0.2	1.3	1.4	AURb, AURc inhibitor	B. Kinase inhibitor
GSK-2334470	0.7	0.5	0	1.9	0	0	1.2	1.1	0.1	0	4.5	2.6	PDK1 inhibitor	B. Kinase inhibitor
GSK-461364	15.3	7.7	19.6	22.4	3.6	19.4	29.1	24.7	6.8	3.6	13.7	10.1	PLK1 inhibitor	B. Kinase inhibitor
GSK-690693	0	2.9	0.6	4.3	0	0	0	0.5	0	1.3	1.4	3.7	AKT, PKA, PKC inhibitor	B. Kinase inhibitor
GSK-J4	0	9	4.6	1.6	2.9	0.6	1.5	1.9	6.9	0	2.5	0.8	JMJD3 (histone demethylase) inhibitor	E. Differentiating/ epigenetic modifier
GSK2256098	0.1	1.4	0	0	0.1	0.3	0	3.1	0	0.2	0	0	FAK inhibitor	B. Kinase inhibitor
GSK2636771	0	3.7	0	0	0	0	0	3.8	0	0	1.2	0	PI3K beta selective inhibitor	B. Kinase inhibitor
GSK2656157	0	0.2	0	0.4	1.1	0	1.5	0	0	0	0	0	PERK inhibitor	B. Kinase inhibitor
GSK269962	2.8	2.1	5.1	1.6	0.6	2.2	4.4	0.9	5.7	0.2	12.7	6	ROCK1 and ROCK2 inhibitor	B. Kinase inhibitor
GSK2801	0	0.4	0	0	0	0	0	0	0	0	0	0	BAZ2B/A bromodomain inhibitor	E. Differentiating/ epigenetic modifier
GSK2830371	0	0.4	0.1	0	0	0	0	0	0	0	0	0	Wip1 inhibitor	X. Other
GSK2879552	0	0	0	0	0.3	0	0	0	0	0	0	0	LSD1 inhibitor	E. Differentiating/ epigenetic modifier
GSK343	0	0	0	0	0	0	0	0	0	0	0	0	EZH2 inhibitor	E. Differentiating/ epigenetic modifier
GSK650394	0	0	1.2	2.3	0	1.4	0.3	0	0	0.1	0	1.2	SGK1 & 2 inhibitor	B. Kinase inhibitor
GSK923295	7.2	9	12	17.5	4.2	16.3	14	10.2	3.9	6	14.1	11.1	CENP-E inhibitor	I. Kinesin inhibitor
Hydroxyfasudil	0.4	0	0	0	0	0	0	0	0.1	0	0	0	ROCK, PKA, PKG, PRK inhibitor	B. Kinase inhibitor
Hydroxyurea	3.3	0	2.8	1.1	0	2.9	5.1	2.3	1.7	0.1	8.2	8	Antineoplastic agent	A. Conv. Chemo
I-BET151	4.5	9.2	8.2	11.9	6.9	7.1	9.5	12	1.9	0.6	13.8	11.3	BET family inhibitor	E. Differentiating/ epigenetic modifier
Ibrutinib	0	2.8	0	3	1.5	3.1	0	2.5	0	0.5	0	0	Btk inhibitor	B. Kinase inhibitor
Icotinib	0.4	0.2	0	5.7	1.7	4.3	0	1.1	0.2	0	0	0	EGFR inhibitor	B. Kinase inhibitor
Idarubicin	7.1	5.1	10.7	12	6.3	7.7	10.3	11.7	6.1	4.8	14.2	13.7	Topoisomerase II inhibitor	A. Conv. Chemo
Idasanutlin	0	0	0	0	1.2	0.7	3.3	0	0	0	16	10.5	p53-MDM2 inhibitor	G. Apoptotic modulator
Idelalisib	0.9	5.8	0	0.8	2.3	2.7	0.2	5.7	0.7	1.3	0.1	1	PI3K inhibitor, p110?-selective	B. Kinase inhibitor
Imatinib	0	0	1.5	0	0	1.3	0.5	0	0	0.3	0.2	0	Abl, Kit, PDGFRB inhibitor	B. Kinase inhibitor
Imiquimod	0.5	0	0	0	0	0	0.1	0	0	0	0	0	Immunomodulatory agent, TLR7 agonist	D. Immunomodulatory
Indibulin	6.8	7.2	5.9	7.2	5.5	5.7	6.4	7.9	2.5	1.8	20.1	18.3	Mitoric inhibitor. Microtubule depolymerizer	A. Conv. Chemo
Infigratinib	0	0	0	0	0	0	0	0	0	0	0	0	FGFR inhibitor	B. Kinase inhibitor
IOX-1	0	1.6	3.2	1.2	1.5	1	3	1.6	0	0	4.6	3.4	2-Oxoglutarate Oxygenase Inhibitor	E. Differentiating/ epigenetic modifier
IOX-2	0	0	0	0	0	0	0	0	0	0	0.1	0	PHD2 inhibitor	E. Differentiating/ epigenetic modifier
Ipatasertib	0.1	2.6	0.5	1.9	0	3	0.5	1.6	0.1	0	2.7	4.4	AKT inhibitor	B. Kinase inhibitor
Itraconazole	0.2	1.1	4.1	0	2.1	5.9	1.9	0.2	0.9	0.6	0	0	antifungal, hedgehog signaling inhibitor	X. Other
Ivosidenib	0	0	0.3	0	0.1	0.6	0	0	0	0	0	0	IDH1 R132H/R132C inhibitor	E. Differentiating/ epigenetic modifier
Ixabepilone	2.7	2.6	2.4	4.6	2.1	4.5	5.2	2	2.9	1.3	1.6	2	Mitotic inhibitor. Epothilone microtubule stabilizer.	A. Conv. Chemo
Ixazomib	10.6	2.7	5.5	11.6	6.5	10.4	9	7	16.4	10.5	7.4	7.8	20S proteasome inhibitor	L. Protease/proteasome inhibitor
JPH203	0	0	0	0	0.2	7.5	0	0	0	0	0	0	LAT1 inhibitor	X. Other
JQ1	10.5	18.1	14.1	16	11.5	12.6	12.8	18.7	8.6	6.5	14.3	12.4	BET family inhibitor	E. Differentiating/ epigenetic modifier
KD025	1.2	3.8	8.7	0.4	3.6	2	8.2	1.9	0	0.5	0	0	ROCK2 inhibitor	B. Kinase inhibitor
KU-60019	0	0.5	2.7	1.1	0.7	1.6	1.9	3.4	0	1.2	0	0	ATM inhibitor	B. Kinase inhibitor
Lapatinib	0	0	0	2.4	0	0.7	0	0	0	0	0	0	HER2, EGFR inhibitor	B. Kinase inhibitor
Larotrectinib	0	0	0	0	0	0	0	0	0	0	0	0	TRK inhibitor	B. Kinase inhibitor
Lasofoxifene	0	0.3	0	0	0	0	0	0	0	0	0	0	Selective estrogen receptor modulator	F. Hormone therapy
Lenalidomide	0.1	0.2	0	0	0	0	0	0	0	0	0	0	Immunomodulatory	D. Immunomodulatory
Lenvatinib	0.1	0	0.1	0	0.6	0	0	0.1	0.9	0	0.4	2.9	VEGFR inhibitor	B. Kinase inhibitor
Letrozole	0	0	0	0	0	0	0	0	0	0	0	0	Aromatase inhibitor	F. Hormone therapy
Linifanib	0	0	0	0	0	0	0	0	0.2	0	0	0	VEGFR, PDGFR, CSF-1R, FLT3 inhibitor	B. Kinase inhibitor
Linsitinib	0	0	0.9	1.4	0	2.7	0.3	0	0	0	0.7	2	IGF1R, IR inhibitor	B. Kinase inhibitor
Litronesib	6.1	7.5	11.6	23.2	4.9	19	18.4	7.8	3.4	1.1	25	16.7	Eg5 inhibitor	I. Kinesin inhibitor
Lomeguatrib	0	0.8	0	0	0	0	0	2.5	0.4	0	0	0	O6-methylguanine-DNA methyltransferase inhibitor	E. Differentiating/ epigenetic modifier
Lonafarnib	8.4	11	15.8	8.9	9.1	9.1	9.4	9.8	9.2	1.9	8	8.9	Farnesyl transferase inhibitor	E. Differentiating/ epigenetic modifier
Losmapimod	0	2	1.5	0	0	0.9	0.2	0.7	0.4	0	0	0	p38MAPK inhibitor	B. Kinase inhibitor
Lovastatin	0	0.3	1.3	0	0.2	0.8	1.7	0.7	0	0.1	7.5	7.8	HMG-CoA reductase inhibitor	H. Metabolic modifier
Lucitanib	0.4	0.1	1.1	0	2.4	1.6	2.3	0.8	2.3	0	1.5	5.9	FGFR1, VEGFR inhibitor	B. Kinase inhibitor
Luminespib	18.8	14.4	17.2	16.8	9.8	15.2	18.8	8.7	11.6	13.8	23.1	23	HSP90 inhibitor	K. HSP inhibitor
LY-2584702	0	0	0	0	0	0	0.1	0	0	0	1.9	3.2	p70S6K inhibitor	B. Kinase inhibitor
LY-2874455	2	1.8	5.3	6.9	2.5	5.5	3.4	4.9	2.3	2.2	8.5	22.7	FGFR inhibitor	B. Kinase inhibitor
LY3009120	10.3	8.7	24.4	7.9	3.7	11.3	9.9	8.9	0.8	4.2	4.2	5	pan-RAF inhibitor	B. Kinase inhibitor
LY3023414	7.8	8.3	11.9	9.2	9.8	8.7	9.5	10.9	6.8	3.8	15.1	9.9	PI3K/mTOR/DNA-PK inhibitor	B. Kinase inhibitor
Marimastat	0	0	0.1	1.3	0.1	1.6	0.1	0	0	0	0	0	MMP-9, MMP-1, MMP-2, MMP-14, MMP-7 inhibitor	X. Other
Masitinib	1.7	3.4	5.2	0.2	2.1	4.4	4.1	0.8	1.7	1.4	1.8	1.3	KIT inhibitor	B. Kinase inhibitor
Megestrol acetate	0	0	0	0	0	0	0.4	0	0	0	0	0	Progestogen	F. Hormone therapy
Mepacrine	10.5	13.2	16	9.4	15.2	13.1	12.1	13.1	10.3	10.3	9.7	8.2	Unclear. PLA2 inhibitor. NF-kB inhibitor, p53 activator	X. Other
Mercaptopurine	4.1	7.7	4.4	12.4	12.3	7.3	8.6	5.5	0.1	6.4	0	0	Antimetabolite	A. Conv. Chemo
Merestinib	2.4	1.1	0.6	0	0.4	0.9	0.1	0	0	0	0	0	Met inhibitor	B. Kinase inhibitor
Metformin	0	0	0	0	0	0	0	0	0	0	0	0	AMPK activator	H. Metabolic modifier
Methotrexate	6.5	13	10.6	16.7	14.8	13.8	12.3	2.9	0	14.5	13.7	13.2	Antimetabolite; Anti-folate agent	H. Metabolic modifier
Methylprednisolone	0.7	0	0	0	0	0	0.2	1	1.3	1.2	0	0	Glucocorticoid, immunomodulatory agent	D. Immunomodulatory
Midostaurin	9.7	7.2	12.7	17.7	8.5	5.3	7	14.1	8.1	5	11.7	15.1	Broad TK (FLT3, KIT, RET, JAK, EGFR...) inhibitor	B. Kinase inhibitor
Milciclib	9.1	10.1	8.1	6.8	6.4	9.4	6.2	10.7	6.5	5.4	8.8	7.4	CDK2 inhibitor	B. Kinase inhibitor
Miltefosine	11.5	5.8	4.1	12.8	3.5	9.1	5	7.3	4.7	3.4	5.5	5.9	Antimicrobial, inhibits PI3K/AKT	X. Other
Mitomycin C	0	0	0.9	4.7	0	0	0	0	0	0	0	0	Antineoplastic anatibiotic; DNA crosslinker	A. Conv. Chemo
Mitotane	0	0	0.5	0	0.3	0	0	0	0.1	0	0	0	Antineoplastic agent	A. Conv. Chemo
Mitoxantrone	6.2	3.2	5.9	13	4.2	6.1	9.2	6.5	3.9	4	12.5	12.8	Topoisomerase II inhibitor	A. Conv. Chemo
Mivebresib	18.4	22.6	22.1	25.3	18.3	20.2	24.7	22.8	6.4	9.4	30.7	25.6	BET family inhibitor	E. Differentiating/ epigenetic modifier
MK-0752	0	0	0.2	0	0	0.9	0	0	0	0	0	0	gamma-secretase/notch inhibitor	X. Other
MK-2206	0	4.4	1.9	1.9	0.4	2	0	2.6	1.2	0.4	2.1	2.6	AKT inhibitor	B. Kinase inhibitor
MK-8745	0	0.4	0.5	4.9	1.1	7.8	8	0.2	0	0	2.1	3.5	Aurora A inhibitor	B. Kinase inhibitor
MK-8776	0	0	1.1	1.3	0	0.4	1	0	0	0	5.1	5.1	CHEK1 inhibitor	B. Kinase inhibitor
ML323	0	0	0.1	0.3	1.5	0	0	0	0.1	0	0	0	USP1-UAF1 inhibitor	X. Other
ML390	3.4	5.3	5.6	0.6	0	2	4.9	4.1	4.1	0	19.8	13.4	DHODH inhibitor	E. Differentiating/ epigenetic modifier
Mocetinostat	7.3	7	7.5	7.1	6.8	13.7	13	7.8	8.1	1.1	17.8	15.7	HDAC inhibitor (HDAC1 & 2-selective)	E. Differentiating/ epigenetic modifier
Molibresib	4.1	9.3	8.4	8.4	4.3	7.8	5.7	9.3	3.3	2.3	9.8	10	BET family inhibitor	E. Differentiating/ epigenetic modifier
Momelotinib	6.9	1	2.6	0.9	0	3.3	4.8	2.4	2.7	1	6.8	5.8	JAK1 & 2 inhibitor	B. Kinase inhibitor
Motesanib	0	2.1	0.3	0	0	0	0	3.5	1.1	0	0	0	VEGFR, PDGFR, Ret, Kit inhibitor	B. Kinase inhibitor
Motolimod	1.8	0.3	1.9	0	0.9	0.5	0.8	0	2.3	0	0	0	TLR8 agonist	D. Immunomodulatory
MST-312	9.4	5.5	7.6	6.7	7.2	5	13.9	9.7	5.4	5.1	11.9	10.5	Telomerase inhibitor	X. Other
Mubritinib	0.3	0.6	5.9	5.4	2.2	0.9	16.7	0.5	0.8	0	0	0	HER2 inhibitor	B. Kinase inhibitor
Napabucasin	18.6	16.7	17.9	18.2	19	21.3	16.3	17.3	16.2	12.4	28.9	24.2	CSC inhibitor, STAT3 mediated	X. Other
Navitoclax	0	0	10.2	2.6	2	0.9	0	3	0	0	24.2	5.9	Bcl-2/Bcl-xL inhibitor	G. Apoptotic modulator
Necrostatin 2	0	0	0	0	0	0	0	0	0	0	0	0	Necroptosis inhibitor	G. Apoptotic modulator
Neflamapimod	0	2	0.4	0	0.4	0.8	0.9	0	0.8	0	0.1	0	p38MAPK inhibitor	B. Kinase inhibitor
Nelarabine	0	0	1.7	0	0	0	0	0	0	0	0	0	Nucleoside analog, DNA, RNA synth inhibitor	A. Conv. Chemo
Neratinib	1.4	0.4	0	5.3	0.6	2.9	4.8	0	0	0	0	1	HER2, EGFR inhibitor	B. Kinase inhibitor
Nilotinib	0	0	0	0	0.9	2	3.4	0	0.1	1.2	0	0	Abl inhibitor	B. Kinase inhibitor
Nilutamide	0.6	1.6	0	0	0	0.1	0	0	0	0	0.8	0	Nonsteroidal antiandrogen	F. Hormone therapy
Nintedanib	0.6	4.2	3.5	0.2	3.6	7.9	3.2	5.5	2.5	1.8	3.1	6.3	VEGFR, PDGFR, FGFR inhibitor	B. Kinase inhibitor
Niraparib	1.5	1	1.7	3.4	0	2.6	4.1	2.1	1.1	0	3.9	1.9	PARP inhibitor	E. Differentiating/ epigenetic modifier
NMS-873	6.7	6.8	12.4	8.6	7.9	8.9	19.9	6.9	8.7	4.4	9.3	8.1	p97/VCP inhibitor	X. Other
NVP-AEW541	3.2	2.4	7.8	6.7	1.8	9.5	4	3.6	2.9	2.1	6.2	8.3	IGF1R inhibitor	B. Kinase inhibitor
NVP-BGT226	11.6	10.2	17.2	12.7	13.6	14.6	14.9	15.6	9.3	4.6	22.2	15.7	PI3K/mTOR inhibitor	B. Kinase inhibitor
NVP-BHG712	2.1	2.5	0.1	0	1.4	8.8	4.9	2.9	2.8	5.6	2.2	2.7	EphB4 inhibitor	B. Kinase inhibitor
NVP-CGM097	6.4	5.5	5.4	3.3	5	7.2	5.7	5.8	5.9	4.6	11.4	16.5	p53-MDM2 inhibitor	G. Apoptotic modulator
NVP-LCL161	9.1	1.9	5	14.4	16.4	4.1	8.5	8.6	0.8	1.9	0.7	0	IAPs, SMAC mimetic	G. Apoptotic modulator
NVP-LGK974	0	0.8	0	1.7	0	2.4	4.5	0	0	0	0	0	PORCN inhibitor	X. Other
NVP-RAF265	1.2	0	4.2	2.2	0.3	0.4	1.9	1.7	0	0	6.9	4.5	C-Raf inhibitor, unclear MoA	B. Kinase inhibitor
NVP-SHP099	0	0	0	0.1	0.1	1.6	0	0.3	0.9	1.5	0	0	SHP2 inhibitor	X. Other
Olaparib	4.6	3.4	5.4	4.7	1.9	2	4.9	2.1	2.9	0.3	0.8	2.5	PARP inhibitor	E. Differentiating/ epigenetic modifier
Olmutinib	0	0.7	0	0.3	0.1	0.7	0	0.5	0.3	0.6	0	0	EGFR(L858R/T790M) inhibitor	B. Kinase inhibitor
Omacetaxine	19.3	18.3	23.3	28.7	20.9	23.4	24.1	19.5	17.4	19.2	31	18.6	Protein synthesis inhib (80 S ribosome)	A. Conv. Chemo
Omaveloxolone	13.3	14.3	18.8	17.4	18.6	13.7	18.9	19.6	10.5	9.2	16.5	16.3	Nrf2 activator	X. Other
Omipalisib	10.1	16.2	8.6	16.9	12.7	18.9	13.3	10.4	10.7	6.7	16.6	18.1	PI3K/mTOR inhibitor	B. Kinase inhibitor
Onalespib	12.8	6.6	14.6	11.6	6.7	10.6	16.4	3.1	5	7.7	9.2	11.7	HSP90 inhibitor	K. HSP inhibitor
ONX-0914	16.1	11.6	19.8	17.9	17.1	18.2	17.7	19.6	12.3	17.9	27.9	21.3	LMP7 (immunoproteasome)	L. Protease/proteasome inhibitor
Oprozomib	23.9	9.6	21.4	21.7	15.2	15.4	12.6	16.1	24.5	15.1	18.8	17.1	proteasome (20 S) inhibitor	L. Protease/proteasome inhibitor
Orteronel	0	0	0	0	0	0	0	0	0	0	0	0	CYP17A1, androgen synth inhib.	F. Hormone therapy
Osimertinib	1.6	3.9	1.4	5.4	1.7	5.3	3.7	5.5	1.3	2.2	4.7	0.9	EGFR(L858R/T790M) inhibitor	B. Kinase inhibitor
OSU-03012	1.5	1.4	0.1	1	0	0	2.7	4.9	2.8	0	21.7	8.9	PDPK1 inhibitor	B. Kinase inhibitor
OTS-964	16.7	15.8	13.2	15.1	12.9	14	14.4	14.9	11.9	13.1	20.1	13.4	TOPK inhibitor	B. Kinase inhibitor
OTS167	13.4	10.6	7.5	13.2	7.5	11.8	13.6	9.1	15.1	5.4	19.8	12.4	MELK inhibitor	B. Kinase inhibitor
Oxaliplatin	7.8	6.8	6.9	11.8	8.5	11.4	6.8	9	5	0.2	10.7	6	Platinum-based antineoplastic agent	A. Conv. Chemo
PAC-1	0.7	2.1	2.6	3.2	3	1.7	4	4	0.2	0.4	3.1	2.7	procaspase-3 activator	G. Apoptotic modulator
Paclitaxel	14.4	13.8	14.9	25.9	7.8	21.4	27.6	11.8	5.7	8.9	25.1	25	Mitotic inhibitor, taxane microtubule stabilizer	A. Conv. Chemo
Pacritinib	7.5	6.5	10.5	7.6	6.8	9.4	7.8	8	5.3	6.2	8.2	8.2	FLT3/JAK2	B. Kinase inhibitor
Palbociclib	6.3	1.4	0.8	0.1	0.1	3.6	0.5	3	3.2	1	4.5	2.9	CDK4/6 inhibitor	B. Kinase inhibitor
Palomid-529	0	0.1	0.8	0	0.6	0	0	0.1	1.2	0	0	0	AKT, MTOR, PI3K inhibitor	B. Kinase inhibitor
Panobinostat	13.1	15.3	18.2	14.5	13.5	23.3	21.4	10.8	10.6	5.8	24.1	21.1	HDAC inhibitor	E. Differentiating/ epigenetic modifier
Pazopanib	0	0	0	0	0	0	0	0	0.1	0	0	0	VEGFR inhibitor	B. Kinase inhibitor
PCI-34051	0.1	1.2	1.8	1.1	3.6	0.7	3.7	2.6	0	0	2.5	1.5	HDAC8 inhibitor	E. Differentiating/ epigenetic modifier
PD0325901	3.2	5.2	21.6	11.7	2.1	9.7	1.7	13.5	0	2.4	0	0.4	MEK1/2 inhibitor	B. Kinase inhibitor
Peficitinb	0	0	0	0	0	0	0	0	0	0	0	1.4	JAK3-selective inhibitor	B. Kinase inhibitor
Pemetrexed	0	5.8	3.7	14.1	4.2	7.6	18.2	6.1	0	12.7	22.9	20.4	Dihydrofolate reductase inhibitor	H. Metabolic modifier
Pentostatin	0	0	0	0	0	0	0	0	0	0	0	1.5	Antimetabolite; Purine analog	A. Conv. Chemo
Perifosine	0	0	0	0	0	0	0	0	0	0	0	0	AKT/PI3K inhibitor	B. Kinase inhibitor
Pevonedistat	15	7.8	16.2	25.6	2.6	6.3	16.3	6.1	3.5	8.7	17.2	22.6	NAE inhibitor	H. Metabolic modifier
Pexidartinib	5	0.6	0.7	0.8	1.3	2.3	1.8	0.1	0.7	0	0	0	KIT, CSF1R, FLT3 inhibitor	B. Kinase inhibitor
PF-00477736	5.1	7.3	11.6	11	15.4	6.4	14.7	6.8	6.2	5.2	13.5	18.3	Chk1 inhibitor	B. Kinase inhibitor
PF-00562271	5.1	5.5	5.9	7.4	4.7	6.1	4.3	5.7	1.9	3.5	4.6	3.9	FAK inhibitor	B. Kinase inhibitor
PF-03758309	10.6	12.2	17	17.5	10.2	14.9	16.5	9	7.2	7.3	20.6	7.5	PAK inhibitor	B. Kinase inhibitor
PF-04708671	0.8	1.1	2.9	0.9	2.3	2.8	3.1	1.2	1.1	0	0	0	p70S6K inhibitor	B. Kinase inhibitor
PF-3845	0	0	2	1.6	0.3	1	6.5	0	0	0	0	0	FAAH inhibitor	X. Other
PF-4800567	0	0.3	0	0	0	0.6	0	0	0	0	0	0	CK1epsilon inhibitor	B. Kinase inhibitor
PF-670462	0	0.1	0	1.7	0	1.9	0.7	0	0	0	1.6	0.9	CK1epsilon and CK1delta inhibitor	B. Kinase inhibitor
PF06650833	1.3	1.8	0.6	0.9	0.4	0.6	0.7	2.3	0	0	0	0	IRAK4 inhibitor	B. Kinase inhibitor
PFI-1	2.6	8.7	5.5	7.2	4.4	5.7	4.8	8.2	3.1	3	3.1	4.3	BET family inhibitor	E. Differentiating/ epigenetic modifier
PH-797804	0	0.7	0	0	0	0.6	0	0	0	0	0	0	p38MAPK inhibitor	B. Kinase inhibitor
PHA 408	6.1	1.8	0.1	6	4.3	0.5	2.4	6.2	0.7	0.6	6.5	4.8	IKK-2 inhibitor	B. Kinase inhibitor
Pictilisib	3.8	10.6	6.2	9.8	5.3	12.1	8.3	9.5	5.3	5.9	6.8	8.2	PI3K inhibitor, pan-class I	B. Kinase inhibitor
Pilocarpine	0.5	0	0	0	0	0	0	0	0	0	0	0	Non-selective muscarinic receptor agonist	X. Other
Pinometostat	0	0	0	0	0	0	0	0	0	0	0	0	DOT1L inhibitor	E. Differentiating/ epigenetic modifier
Pirfenidone	0	0	0	0	0	0	0	0	0	0	0	0	Antifibrotic and anti-inflammatory	D. Immunomodulatory
Pixantrone	0	0.1	0.1	0	0	0	0.4	0.3	0	0	0	0	topoisomerase II inhibitor	A. Conv. Chemo
Plerixafor	0	0	0	0	0	0	0	0	0	0	0	0	CXCR4 antagonist	X. Other
Plicamycin	0	0	19.1	8.8	5.7	16.5	19.4	0.1	0	2.9	0	0	RNA synthesis inhibitor	A. Conv. Chemo
Pomalidomide	0	0	0	0	0	0	0	0	0	0	0	0	Immunomodulatory agent, anti-angiogenic	D. Immunomodulatory
Ponatinib	3.6	9.3	6.9	2.4	5.7	5.5	3.3	7.6	5.7	4.9	3.3	8.5	Broad TK inhibitor	B. Kinase inhibitor
Poziotinib	0.4	1.9	0	13.1	1.3	3.3	0	4.5	0	0	0.4	0	pan-HER inhibitor	B. Kinase inhibitor
Pracinostat	13	13.5	14.6	13.2	10.4	20.9	19.5	10.5	10	5.1	22.2	18.5	HDAC inhibitor	E. Differentiating/ epigenetic modifier
Pravastatin	0	0	0	0	0	0	0	0	0	0	0	0	HMG CoA reductase inhibitor	H. Metabolic modifier
Prednisolone	0.1	0	0.1	0	0	0	0.1	0	1.1	0	0	3.3	Glucocorticoid, immunomodulatory agent	D. Immunomodulatory
Prexasertib	22.4	19.8	16.7	24.8	21.8	25	30.1	16.1	22.9	16.8	40.9	36.7	Chk1 inhibitor	B. Kinase inhibitor
PS-1145	0	0.6	1	0	0.3	1.6	0	0	0	0	0	0	IKK-2 inhibitor	B. Kinase inhibitor
PTC-209	6.2	2.7	9.8	4.1	3.1	3.5	4.5	1.3	2.1	0.6	8.1	9.6	BMI-1 inhibitor	E. Differentiating/ epigenetic modifier
Quisinostat	8.1	9.2	14.6	11.5	8	19.2	18.6	9	4.7	4.5	22.9	19	HDAC inhibitor	E. Differentiating/ epigenetic modifier
Quizartinib	0	0	0.2	0	1.5	0.8	2.2	0.2	0	0	0	0.8	FLT3 inhibitor	B. Kinase inhibitor
Rabusertib	0	0.1	1.6	0.1	1	0.1	0	0	0.2	0.2	1.8	2	Chk1 inhibitor	B. Kinase inhibitor
Radotinib	0	0.9	1.3	0	0	0	0	0	0	0	0	0	ABL, PDGFR inhibitor	B. Kinase inhibitor
Ralimetinib	1.8	6.6	4.1	2.9	1.1	4.3	3.1	1.8	2.6	1.4	1.1	0.5	p38MAPK inhibitor	B. Kinase inhibitor
Raloxifene	1	2.6	1.9	0.5	0.3	2	1.5	3.3	1.8	1.2	0	0	Selective estrogen receptor modulator	F. Hormone therapy
Raltitrexed	4.2	9.1	6.1	10.7	6.4	6.3	18.4	5.7	3	6	21.8	20.3	DHFR/GARFT/thymidylate synthase inhibitor	A. Conv. Chemo
Ravoxertinib	3.7	4.8	13.6	6	0.8	8.8	6.9	4.7	0	0.2	0	0	ERK inhibitor	B. Kinase inhibitor
Regorafenib	1.3	1.2	7.9	2	1.6	4.4	4.1	2	0.6	0.6	1.6	2.7	B-Raf, c-Kit, VEGFR2 inhibitor	B. Kinase inhibitor
Resatorvid	0	0	0	0	0	0	0	0	0	0	0	0	TLR4 inhibitor	D. Immunomodulatory
Resiquimod	0.6	1.2	0	0	0.3	0.3	0	0.3	0	0	0	0	TLR7/TLR8 agonist	D. Immunomodulatory
Resminostat	5.3	5.8	9.7	8.2	3.2	12.3	11.8	3.6	4.8	2.9	19.3	12	HDAC1, 3, 6 inhibitor	E. Differentiating/ epigenetic modifier
RGFP966	0.1	0.4	1.9	0.1	2.4	3.3	2.3	0	0.6	0	1.1	2.4	HDAC3 inhibitor	E. Differentiating/ epigenetic modifier
Ribociclib	2.9	0	0.6	0	0.6	2.3	0	0	0.2	0	0	0	CDK4/6 inhibitor	B. Kinase inhibitor
Ridaforolimus	4.3	3.2	10.3	8.7	2.6	4.6	6.8	4.6	0.6	0	2.3	1	binds FKBP12, causes inhibition of mTORC1	C. Rapalog
Rigosertib	11.5	14.9	20.2	23.4	10.9	17	25.4	18.9	11.7	9.8	28.4	20.8	Ras-Raf interaction inhibitor, contaminated by microtubile depolymerizer...	X. Other
Ripasudil	0	0	0	0	0	0	0	0	0	0	2	0.6	ROCK inhibitor	B. Kinase inhibitor
RO5126766	0	0	6.3	3.3	1.7	0	0	0.3	0	0	0	0	dual RAF/MEK inhibitor	B. Kinase inhibitor
Rociletinib	2.9	3.6	5.5	7.9	3	7.5	5.8	6.9	2.6	3.3	4.2	6.8	EGFR(L858R/T790M) inhibitor	B. Kinase inhibitor
Rocilinostat	1.6	3.3	6	5.2	1.4	6.9	7.1	1.9	2.7	0	9.3	5.7	HDAC-6 selective inhibitor	E. Differentiating/ epigenetic modifier
Romidepsin	22.7	27.8	29.8	28.2	20.8	33.3	28.1	25.9	12.3	11.9	39.3	35.8	HDAC inhibitor	E. Differentiating/ epigenetic modifier
Roxadustat	0.1	0.4	0	1.3	0.3	0	0	0	0	0	0	0	HIF prolyl hydroxylase inhibitor	E. Differentiating/ epigenetic modifier
RSL3	0	0	0	0	0	3.1	0	0	0	0	14.5	25.4	GPX4 inhibitor, induces ferroptosis	H. Metabolic modifier
Ruboxistaurin	8.8	7.2	6.4	7	2.5	5.6	6.6	9.2	7.7	2.5	6.3	6.2	PKCbeta inhibitor	B. Kinase inhibitor
Rucaparib	0.7	0.3	1.7	0	0	1.2	1.8	0.4	0.5	0	0	0	PARP inhibitor	E. Differentiating/ epigenetic modifier
Ruxolitinib	1	0	0.1	0	0	0	0.1	0	0	0	0	0	JAK1&2 inhibitor	B. Kinase inhibitor
S-63845	0	0	0.1	0	0.6	0.1	0	0	0.2	0.4	0	0	MCL-1 inhibitor	G. Apoptotic modulator
Sabutoclax	8.1	6.7	11.2	15.4	8.3	10.8	15.9	8.2	8.8	9	18	16.1	pan-Bcl-2 family inhibitor	G. Apoptotic modulator
Salinomycin	18.3	21	19.4	15.4	14.2	13.2	17.9	27.1	13.4	8.2	21.2	22.1	Ionophore	X. Other
Sapanisertib	7.4	8.9	15.2	8.4	10.7	12.4	9.8	14.6	8.2	3.2	13	10.9	mTOR inhibitor	B. Kinase inhibitor
Sapitinib	0	0	0	6.8	0	1.7	0	0.7	0	0	0	0	Pan-HER inhibitor	B. Kinase inhibitor
SAR405838	0	1.5	2.1	0	0.1	0.4	0.4	1.4	0.3	1.2	14.7	16.9	MDM2 inhibitor	G. Apoptotic modulator
Saracatinib	3.1	9.7	5	8.2	3.8	9.2	5.1	7	0.4	5.6	2	5	Src, Abl inhibitor	B. Kinase inhibitor
Saridegib	0	0	0	0.5	0	0	0.4	0	0	0	2.3	0.1	Smothened (Hh) inhib	M. Hedgehog inhibitor
SB 743921	4.8	2.9	6.4	5.8	3.4	4.5	2.9	4.1	1	0.4	15.8	9.2	Mitotic inhibitor. Eg5/KSP inhibitor	I. Kinesin inhibitor
SCH772984	8.4	13.2	23.5	12.2	1.7	13.4	6.7	14.1	0	4.9	0.2	1.1	ERK1 & 2 inhibitor	B. Kinase inhibitor
Seliciclib	1.2	2.3	0.3	0.4	0	3.4	1.6	0.1	1.1	0	1.1	0	CDK2/7/9 inhibitor	B. Kinase inhibitor
Selinexor	13.9	8.1	8.2	18.7	10.7	15.3	17.4	16.5	8.2	7.9	29	9.3	XPO1/CRM1 inhibitor	G. Apoptotic modulator
Selonsertib	0	0	0.1	0	0	0	0	0	0	0	0	0	ASK1 inhibitor	B. Kinase inhibitor
Selumetinib	5.4	5.4	20.1	11.2	4.2	11.2	2.1	11.1	0	5.8	0.2	0	MEK1/2 inhibitor	B. Kinase inhibitor
Senexin B	0	2.6	0.5	0.2	1.1	1.7	0.2	1.3	0	0	0	0	CDK8/19 inhibitor	B. Kinase inhibitor
Serabelisib	0	0	0.1	2.9	0	1.8	0	0.8	0	0	0	5.1	PI3Kalpha selective inhibitor	B. Kinase inhibitor
SGC-CBP30	1.7	6.6	3.4	3.7	2	2.9	5.7	6.6	3.1	0.2	11	6.1	CREBBP/EP300 bromodomain inhibitor	E. Differentiating/ epigenetic modifier
SGC0946	0	0	2.3	0	0.1	1.7	0	0.1	0	3.4	0	0	DOT1L inhibitor	E. Differentiating/ epigenetic modifier
SGI-1776	5.2	5.1	5.6	5.1	3.3	6.9	6	7.7	4.7	4.3	8	7.2	PIM kinase inhibitor	B. Kinase inhibitor
SH-4-54	5.2	6.6	7.4	8.1	6.2	5.2	5.8	5.7	5.1	4.5	7.5	7.5	STAT3 inhibitor	X. Other
Silmitasertib	4.4	5.5	5.8	8.6	3.3	5.3	4.7	4.7	3.2	0.9	7.7	4.5	CSNK2A1 inhibitor	B. Kinase inhibitor
Simvastatin	0.2	1.3	1.5	0.1	0.7	0	2.9	3.5	0	0.4	8.7	8.8	HMG CoA reductase inhibitor	H. Metabolic modifier
Sirolimus	3.6	3.8	7.7	3.9	1.9	4.3	4	4.4	1.2	0	4.8	0	binds FKBP12, causes inhibition of mTORC1	C. Rapalog
Sitravatinib	1.2	2.5	1.6	1.9	0.7	4.5	0.5	0	0.5	2.3	2.6	3.3	RET, TRK, PDGFR, VEGFR, KIT, DDR... inhibitor	B. Kinase inhibitor
SN-38	25.2	14.6	24.6	37.9	14.4	24	28.6	21.2	13.8	16.8	37.3	36.4	Active metabolite of irinotecan. Topoisomerase I inhibitor	A. Conv. Chemo
SNS-032	23.3	15.8	16.1	16.2	13.9	18.5	20	18.9	11	13.9	21.2	12.1	CDK inhibitor	B. Kinase inhibitor
Sonidegib	2.2	4.7	1.3	0	0.2	1.2	3.3	2.5	2.6	0	1.6	1.8	Smothened (Hh) inhib	M. Hedgehog inhibitor
Sonolisib	0	0	0	0	0	0	0	0	0	0	0	0.6	PI3K inhibitor, pan-class I. Irreversible	B. Kinase inhibitor
Sorafenib	0	0	0	0	0	0	0	0	0	0	0	0	B-Raf, FGFR-1, VEGFR-2 & -3, PDGFR-beta, KIT, and FLT3 inhib	B. Kinase inhibitor
Sotrastaurin	0.2	0	0	1.2	0	0	0.1	0	0	1.5	0	0	PKC inhibitor	B. Kinase inhibitor
Spebrutinib	1.9	1.6	1.3	0.3	2	1.2	0	2.2	2	0.9	0	0.4	BTK inhibitor	B. Kinase inhibitor
StemRegenin 1	1	1.3	1.2	0	1.1	4.2	1.6	1.8	1.1	2	3.8	2.2	AHR antagonist, stem cell regenerating	E. Differentiating/ epigenetic modifier
Sunitinib	0.1	0	0	0	0	0	0	0	0	0	0	0	Broad TK inhibitor	B. Kinase inhibitor
Tacedinaline	0	1.7	1.1	0	0.1	3.4	0	0	0	0	0.6	0.7	HDAC inhibitor	E. Differentiating/ epigenetic modifier
Tacrolimus	1.8	1	0	0.5	0.3	0.5	3.4	0.7	0	0.1	0.3	0	Binds FKBP12, causes inhibition of calcineurin	C. Rapalog
TAK-285	0	0.9	0	2.5	0	2	0.1	0.2	0	0.2	0	0	HER2 inhibitor	B. Kinase inhibitor
TAK-901	1.2	6.8	4.6	16.9	5.8	4.7	2.8	7.5	1.4	1.1	3.5	7.4	Aurora, Src family, JAK3, RTK inhibitor	B. Kinase inhibitor
Taladegib	0	0	0	0	0	0.2	0	0	0.1	0	0	0	Smothened (Hh) inhib	M. Hedgehog inhibitor
Talazoparib	3	4.3	5.1	4.1	1.9	3.2	5.7	4	3.1	0	10.1	8.7	PARP1/2 inhibitor	E. Differentiating/ epigenetic modifier
Talmapimod	0	0	0	0	0	0	0	0	0	0	0	0	p38MAPK alpha selective inhibitor	B. Kinase inhibitor
Tamatinib	0	1.5	0	0	0	4.5	0	3.8	0.3	0	0	6.2	Syk inhibitor	B. Kinase inhibitor
Tamoxifen	1	2.2	3.7	0.6	0.2	3.9	0.8	2.9	0.6	0.8	7.9	1.3	Estrogen receptor antagonist	F. Hormone therapy
Tandutinib	0	0	0	0	0	0	0	0	0	0	0	0	FLT3, PDGFR, KIT inhibitor	B. Kinase inhibitor
Tanzisertib	0	0.8	0	0	0	1.9	0	0.4	0	0	0	0	JNK inhibitor	B. Kinase inhibitor
Tarenflurbil	0.7	0	1.3	0	0	0.3	0	0	0.3	0	0	0	Gamma-secretase inhibitor	X. Other
Taselisib	3.3	4.1	0.3	7.5	2.1	7.9	2.1	3.1	2.5	1.9	4.5	7.8	PI3K alpha, delta, (gamma) selective inhibitor	B. Kinase inhibitor
Tasquinimod	0.6	0.2	0	0	1.9	0	0	2	0	0	0	0	S100A9 inhibitor, immunomodulatory, anti-angiogenic	D. Immunomodulatory
Tazemetostat	2.1	0	0	0	0.1	0	0	0	0	2.3	0	0	EZH2 inhibitor	E. Differentiating/ epigenetic modifier
Telatinib	0	0.1	0	0	0	0	0	0	0.2	0	0	0	VEGFR, KIT, PDGFR inhibitor	B. Kinase inhibitor
Temozolomide	0	0	0	0	0	0	0	0	0	0	0	0.5	Alkylating agent	A. Conv. Chemo
Temsirolimus	2.8	3.2	11.2	6.6	3.1	8	7.6	3	0	0	3.9	3.2	binds FKBP12, causes inhibition of mTORC1	C. Rapalog
Teniposide	0	0	0	0	0	0	0	0	0	0	0	0	Topoisomerase II inhibitor	A. Conv. Chemo
Tepotinib	0.5	0	0	0	0	0	0	0.8	0	0	0	0	c-Met inhibitor	B. Kinase inhibitor
Tesevatinib	0.1	1.2	0	8.4	1.6	5	1.3	2.2	0	0.9	1.6	0	EGFR, ERBB2, VEGFR, EPHB4	B. Kinase inhibitor
TEW-7197	0	0	0	0	0	1.3	0.1	0	0	5	0	0.9	TGF-? receptor ALK4/ALK5 inhibitor	B. Kinase inhibitor
TG100-115	0	1.2	0	0.3	2.3	0.4	0	0	0	0.9	0	0	PI3K gamma/delta inhibitor	B. Kinase inhibitor
TGX-221	0	7.9	0.2	0.8	1.7	2.1	1.2	7.8	0	0.3	0	0	PI3K beta selective inhibitor	B. Kinase inhibitor
TH588	0	1.6	0	1.9	1.8	1.9	2.4	3.7	0.9	0.4	0	0	MTH1 inhibitor	H. Metabolic modifier
Thalidomide	0	0	0	0	0	0	0	0	0	0	0	0	Immunosuppressant	D. Immunomodulatory
Thioguanine	2.3	7.2	6.3	11.9	9.9	13.4	12.7	8	0.7	9.4	3.4	2.4	Antimetabolite; Purine analog	A. Conv. Chemo
THZ2	19.4	22.1	19.3	18.8	18	15.8	19.4	27.9	10.1	12.6	28.9	23.8	CDK7 inhibitor	B. Kinase inhibitor
Tideglusib	0	0	0	0	0	0	0	0.1	0	0	0	0	GSK3 inhibitor	B. Kinase inhibitor
Tipifarnib	3.1	6.8	4.7	3.1	4.7	4.3	4.2	7.5	5.2	1.7	9.2	3	Farnesyltransferase inhibitor	E. Differentiating/ epigenetic modifier
Tirabrutinib	0	1.3	0	1.6	0	0.8	0	0.3	0	0	0	0	BTK inhibitor	B. Kinase inhibitor
Tivantinib	3	2.9	2.8	3.7	1.6	4	4.1	4.2	1.9	1.6	5.2	4.7	MET inhibitor	B. Kinase inhibitor
Tivozanib	0.2	1.7	5.6	1.8	2.3	4	2.6	0.1	0.6	0	2.4	6.8	VEGFR1, 2, 3, c-Kit, PDGFRB inhibitor	B. Kinase inhibitor
Tofacitinib	0	0	0.3	0	0	0.2	0	0	0	0	2.8	0.2	JAK3, JAK2(V617F) inhibitor	B. Kinase inhibitor
Topotecan	11	5.4	15.4	18.2	7.2	10.1	13.5	8.5	6.3	5.7	26.6	24.8	Topoisomerase I inhibitor. Camptothecin analog	A. Conv. Chemo
Toremifene	2	3.5	5.3	1.8	2	4.9	2.9	3.5	2.3	0.6	3.5	1.6	selective estrogen receptor modulator	F. Hormone therapy
Tosedostat	15.7	0.6	12.3	7.4	7.4	8.3	6.9	5.1	0.4	0	0	2.1	Aminopeptidase inhibitor	L. Protease/proteasome inhibitor
Tozasertib	2.1	3.6	6.4	25.2	5.8	6.1	6.5	2.3	1.3	1.6	5.2	6.8	pan-Aurora inhibitor	B. Kinase inhibitor
TRAM-34	0	0	0	0	0	5	0	0	0	0	0	0	intermediate-conductance Ca2+-activated K+ channel inh.	X. Other
Trametinib	6.7	7.1	25	11.8	1.9	12.9	3.4	12.4	0	4.9	0	0	MEK1/2 inhibitor	B. Kinase inhibitor
Tretinoin	0.5	0	0	0	0	0	0	0	0	0	0	5.7	Retinoic acid receptor agonist	E. Differentiating/ epigenetic modifier
Triapine	3.1	0.5	1.1	4.1	0	2.6	4.9	2.4	0.6	0.5	9.7	7.7	ribonucleotide reductase inhibitor	H. Metabolic modifier
Triciribine	7.4	11.4	5.2	17.5	17.9	16.7	20.3	11.6	9.6	14.1	16	13.7	AKT inhibitor	B. Kinase inhibitor
Trifluridine	0.6	0	2.1	3.3	1.1	2.9	2.7	2	0	0	0	0	Antimetabolite; Nucleoside analog	A. Conv. Chemo
Tubacin	1.7	2.6	2.4	1.8	2.7	2.4	5.6	2.3	2	0.7	2.5	2.6	HDAC6 inhibitor	E. Differentiating/ epigenetic modifier
Tubastatin A	1.8	1.5	3.4	0.7	1.7	5.2	4.6	1	0.9	1.7	4.2	2.7	HDAC6 inhibitor	E. Differentiating/ epigenetic modifier
Tucatinib	0	0	0	0	0	0	0	0	0	0	0	0	HER2 inhibitor	B. Kinase inhibitor
Tucidinostat	3.5	2.1	7.2	4.3	1.7	7	8	3	3.9	0	14.7	10.8	HDAC1/2/3/10 inhibitor	E. Differentiating/ epigenetic modifier
UCN-01	15.3	14.6	22.8	19.3	13.8	18.1	18.8	23.8	18.7	17.8	27.8	29.7	PKCbeta, PDK1, Chk, Cdk2 inhibitor	B. Kinase inhibitor
Ulixertinib	3.8	7.7	14	8	1.1	7.8	3.6	11.5	0.9	1.9	0	2.2	ERK inhibitor	B. Kinase inhibitor
UM729	0	0	0	0	0	1	1.6	0.1	0	0	0.2	0	Enhancer of aryl hydrocarbon receptor (AhR) antagonists	E. Differentiating/ epigenetic modifier
UNC0638	0	0.8	5.4	0.1	0.9	3.4	3.6	0.3	0.6	4.1	0	0	G9a/GLP inhibitor	E. Differentiating/ epigenetic modifier
UNC0642	0	0	4.4	0.2	0	1	0.7	0	0	0.9	0	0	G9a/GLP inhibitor	E. Differentiating/ epigenetic modifier
UNC1215	0	0	0	0	0	0	0	0	0	0	0	0	L3MBTL3 inhibitor	E. Differentiating/ epigenetic modifier
UNC2881	0	0	1.2	0.2	0.1	0.6	0	0.8	0	0	0	0.5	MER inhibitor	B. Kinase inhibitor
Upadacitinib	0	0.8	1.3	0	0	0	0	0	2.1	0.2	0	0	JAK1-selective inhibitor	B. Kinase inhibitor
Uprosertib	0	1	0.7	0.9	0	0.9	0	0.6	0.4	0	3.2	2.1	AKT inhibitor	B. Kinase inhibitor
URB597	0	0	0	0	0	0	0	0	0	0	0	0	FAAH inhibitor	H. Metabolic modifier
Valproic acid	0	0	0	0	0	0	0	0	0	0	0	0	HDAC inhibitor	E. Differentiating/ epigenetic modifier
Valrubicin	6.6	6.6	7.7	10.8	3.8	6.2	9.5	10.9	4.4	2.4	10.1	8.3	Topoisomerase II inhibitor	A. Conv. Chemo
Vandetanib	0.6	2.9	0	1.7	1.2	1.5	0	4.7	0.6	1.3	0	0	VEGFR,EGFR, RET inhibitor	B. Kinase inhibitor
Varespladib	0.1	0	0	0	0	0	0	0	0	0	0	0	Secretory phospholipase A2 inhibitor	X. Other
Varlitinib	0	0.4	0	3.2	1.9	4.1	5.4	0.3	0	0	0.4	0.2	EGFR HER2 inhibitor	B. Kinase inhibitor
Vatalanib	0	0	0	0	0	0	0	0.7	0	0	0	0	VEGFR-1 & -2 inhibitor	B. Kinase inhibitor
VE-821	0	0	0	0	0	0	0	1.2	0	0	4	1.7	ATR inihibitor	B. Kinase inhibitor
Veliparib	0	0	0.7	0	0	1.3	0.2	0.4	0	0	0	0	PARP inhibitor	E. Differentiating/ epigenetic modifier
Vemurafenib	0	0.3	0	0	0	0.5	0.5	0	0	0	0.4	1.1	B-Raf(V600E) inhibitor	B. Kinase inhibitor
Venetoclax	2.8	0	0	0	0	0	0	0	0	0	0	0	Bcl-2-selective inhibitor	G. Apoptotic modulator
VER 155008	1	1.4	3.8	3.8	0.3	4.4	5.5	4.5	0.1	0.5	2.7	5.6	HSP70 inhibitor	K. HSP inhibitor
Verdinexor	7	3.1	5.1	9.2	5.4	7.5	10.9	7.6	3.6	4.7	22.2	6.1	XPO1/CRM1 inhibitor	G. Apoptotic modulator
Vesatolimod	0	1	0	0	0.4	0	0	0	0	0	0	0	TLR7 agonist	D. Immunomodulatory
VGX-1027	0	0	0	0	0	0	0	0	0	0	0	0	Nitric oxide-donating immunomodulator	D. Immunomodulatory
Vidofludimus	0.1	0	0	0	0	0	2.1	0.2	0	0	6	3.9	DHODH inhibitor	E. Differentiating/ epigenetic modifier
Vinblastine	3.7	4.4	18.5	22.4	9.1	3	8.6	5.3	1.1	2.3	13.8	12.3	Mitotic inhibitor. Vinca alkaloid microtubule depolymerizer	A. Conv. Chemo
Vincristine	2.7	3.1	16.9	21.3	6.6	4.5	8.9	5.9	1.9	3.3	16.3	17.7	Mitotic inhibitor. Vinca alkaloid microtubule depolymerizer	A. Conv. Chemo
Vinflunine	2.4	1.9	3.3	4.3	2.1	3.4	4.1	1.8	0.7	1.3	3.6	3.6	Mitotic inhibitor. Vinca alkaloid microtubule depolymerizer	A. Conv. Chemo
Vinorelbine	9.7	12.6	26.5	16.4	12.7	19.5	27.6	19.9	8.1	8.9	30.2	32.1	Mitotic inhibitor. Vinca alkaloid microtubule depolymerizer	A. Conv. Chemo
Vismodegib	0	0.1	0.1	0	0	0.1	0	0	0	0	3.8	0	Smothened (Hh) inhibitor	M. Hedgehog inhibitor
Vistusertib	7.7	11.5	15.1	10.2	11.5	13.3	10.2	15.4	10	2.8	14.5	10.3	mTOR inhibitor, ATP-competitive	B. Kinase inhibitor
VLX1570	17.5	18	16.8	18.7	18.7	17.1	26.8	25	12.2	9.4	23.3	21.4	proteasome deubiquitinase inhibitor	L. Protease/proteasome inhibitor
Volasertib	7.1	7.3	11.5	13.1	4.4	12.2	15.5	10.4	4.1	3.2	9.7	6.3	PLK1 inhibitor	B. Kinase inhibitor
Vorinostat	5.3	4.7	8	8.6	4.7	10.8	9.7	2.7	4.3	3.2	15.9	10.7	HDAC inhibitor	E. Differentiating/ epigenetic modifier
VS-4718	5.5	11.6	9.2	6.1	6.8	8	4.4	11.4	5.6	4.1	3.6	6	FAK inhibitor	B. Kinase inhibitor
WEHI-539	0	0	0	0	0.7	0	0	2.4	0	0	4.3	1.9	Bcl-XL inhibitor	G. Apoptotic modulator
XAV-939	0.1	1.5	0	0	3.6	0	0	2.3	0	0	0	0	Tankyrase-1 and -2	E. Differentiating/ epigenetic modifier
ZSTK474	4	17.4	5.7	8	7.7	11	8.9	10.6	7.8	4.4	8.8	10.6	PI3K gamma selective inhibitor	B. Kinase inhibitor

## Sheet: sDSS
Selective DSS scores (sDSS) for each of the 10 HGSOC cell lines screened with the panel of 503 drugs, calculated as cancer_cell_line - average(HOSE1C, HOSE2C).
	HOSE_avg	JHOS2	Kuramochi	OV90	CAOV3	OVCAR4	OVCAR5	OVCAR8	Ovsaho	COV318	COV362
4-hydroxytamoxifen	2.85	-0.05	1.35	3.15	-2.65	-0.75	3.05	-0.25	1.05	2.65	-0.85
8-amino-adenosine	4.5	23.7	20	15.6	18.1	14.5	19	16	21.5	10.6	15.9
8-chloro-adenosine	2	7.4	3.1	1.7	9.2	6	9.9	11.2	16.5	1.7	5.6
A-1155463	14.45	-13.25	-12.85	4.75	-6.95	-10.95	-10.35	-14.45	-4.05	-13.15	-12.85
A-1210477	13.7	-7.4	-5.9	-8	-8.8	-8.6	-8.5	-6.3	-5.1	-8.3	-10.9
A-1331852	13.2	-13.2	-13.2	-5.6	-8.1	-11.1	-12.2	-12.4	-10.7	-13.2	-13.2
A-366	0.4	-0.4	0.8	5.3	-0.1	-0.3	0	0.6	-0.1	-0.4	0.8
A-419259	8.55	-1.45	4.05	1.75	2.85	-0.95	6.55	0.85	7.05	-1.65	2.95
Abemaciclib	1.15	4.35	1.35	0.35	-0.75	-1.15	6.25	-0.45	2.05	-0.15	0.35
Abexinostat	22.05	-10.25	-7.45	-5.55	-8.35	-11.55	-0.35	-2.15	-12.05	-11.95	-16.45
Abiraterone	0.05	-0.05	-0.05	0.45	-0.05	0.25	-0.05	-0.05	-0.05	-0.05	-0.05
ABT-751	13.25	-6.15	-5.85	-3.85	1.65	-8.25	-2.95	-1.75	-6.25	-6.05	-8.95
Acalabrutinib	0	0.8	6.2	0	0	2.1	0.2	0	1	3.5	0.3
Acitretin	0.05	1.25	-0.05	0.15	-0.05	-0.05	-0.05	-0.05	-0.05	-0.05	-0.05
Afatinib	0	2.7	2.3	0	8.2	1	3.4	0.3	3.2	0	1.3
Afuresertib	2.85	-2.85	1.15	-1.95	-2.05	-2.35	-1.65	-2.35	-1.35	-1.05	-2.85
Aldoxorubicin	7.1	0.2	-1.3	1.2	2.1	-3.9	-0.6	2.9	1.2	-3.3	-4.9
Alectinib	0	0	0	0	0	0	1.5	0.4	0	0	0
Alisertib	7.15	-6.75	-3.45	-1.75	15.35	-2.25	-0.25	2.25	-4.05	-5.25	-7.15
Allopurinol	0	0	0	0.3	0	0.2	0	0	0	0	0
Alpelisib	2.7	-2.1	-0.3	-1.7	1	-1.8	1.5	-2.4	-2.3	-2.2	-2.7
Altiratinib	3.8	0.5	0.5	-3.8	-1.1	-0.5	2.8	2.2	-0.2	-2.1	-0.8
Alvocidib	15.4	-1.4	0.6	-0.7	-0.5	-2.1	1.3	2.4	0.5	-3.9	-3.3
Amcasertib	7	-7	-7	-7	-7	-6.2	-5.7	-6.4	-7	1.8	-6.5
AMG-337	0	0	0	0	0	0	0	0	0	0	0
AMG-925	0	0.5	0.1	0	0	0	2.5	0	0.1	0	0
AMG319	0	0	1.1	0	0	0.7	0	0	1.2	0.1	0
Aminoglutethimide	0.1	-0.1	-0.1	-0.1	0.1	-0.1	-0.1	-0.1	-0.1	-0.1	-0.1
Amsacrine	15.2	-11.4	-15.2	-7.9	-1.5	-15	-9.2	-5.2	-9.7	-14.6	-14.2
Amuvatinib	0	0	0.2	3.2	2.1	0.9	1.8	7.9	0.1	0.1	0
Anagrelide	0	0	0	0	0	0	0	0	0	0	0
Anastrozole	0	0	0	0	0	0	0	0	0	0	0
Apalutamide	0	0	0	0	0	0	0	0	0	0	0
Apatinib	0	0	0	0	0	0	0.5	0	0.3	0	0
AR-42	19	-11.2	-9.5	-6.2	-9.1	-11.8	-2.5	-2.2	-10	-11.5	-16.1
Arsenic(III) oxide	0	0	0	0	0	0	0	0	0	0	0
ARV-825	12.6	-8	-2.7	-5.9	-7.2	-4.4	-4.7	2.9	-2.6	-7.4	-11.1
Asciminib	0	0	0.2	0	0	0.3	0.4	0	0	0	0
ASP3026	4.9	-0.8	-0.9	0.3	1.7	-0.6	3.3	-0.6	-0.2	-2	-1.6
AT 101	20.2	-11	-7.5	-4.1	-2.2	-8.3	-6.5	-5.4	-7.3	-9.3	-10.7
AT13148	7.35	-4.55	-7.25	-7.35	-6.85	-6.25	-6.65	-6.25	-7.35	-4.05	-7.35
AT7519	12.3	5.7	-3	1.9	1.6	-3	1.2	3.2	-3.4	-6.1	-0.3
AT9283	4.9	-1.4	-1.4	-2.3	12	1.9	-0.3	-1.8	0.3	-3.8	-0.5
Atorvastatin	10.45	-10.15	-9.45	-8.15	-9.65	-10.45	-10.05	-6.85	-5.25	-10.45	-10.45
Auranofin	13.3	-9.2	-10.4	-9.8	-4	-11.6	-12	-9.9	-5.5	-8.3	-13.3
AVN944	20.4	-10.8	-12.4	-7.7	-9.5	-13.4	-6.8	-9.3	-10.9	-11	-17.1
Axitinib	4.05	-4.05	-3.65	-3.95	0.95	-3.85	-3.25	-2.05	-3.25	-4.05	-4.05
AZ 3146	1.65	0.65	2.25	3.15	1.95	-0.15	4.55	2.95	3.05	1.05	-0.85
AZ191	1.45	2.95	-0.05	4.45	-1.45	-0.85	0.55	0.75	0.15	2.65	0.75
Azacitidine	0	4.4	0.9	3.8	1.7	1.6	2.2	3.4	3.5	1.1	0.7
AZD-1080	0.15	-0.15	-0.15	-0.15	0.75	-0.15	-0.15	-0.15	-0.15	-0.15	-0.15
AZD-5438	4.5	3.4	2.3	-0.1	-0.1	-1.6	4.7	3.9	3.6	-1.6	-1.7
AZD-6482	0.75	-0.75	5.25	-0.75	1.55	0.85	-0.65	-0.05	6.85	-0.65	-0.75
AZD-8186	0.2	0.6	6.9	-0.1	1.9	2.9	1.7	0.4	6.1	0.5	-0.2
AZD0156	0.5	-0.5	-0.3	0.6	0.7	-0.5	0.9	-0.5	2.7	-0.5	-0.5
AZD1152-HQPA	0	1.1	1.5	0.8	17.5	2.7	3.4	4.7	2.2	0	0
AZD1208	0.1	0.2	1.6	0.2	-0.1	-0.1	1.3	0	3.4	1	-0.1
AZD1480	1.4	-1.4	-1.4	-1.4	-1.4	-0.9	-0.9	-1.4	-0.7	-1.4	-1.4
AZD3759	0	0.2	0	0	3.5	0	0.2	0	0	0	0
AZD3965	0	0	0	4.2	0	0	0	0	0.8	0	0
AZD4547	3.3	-3.3	-3.3	-3.3	-3.3	-3.3	-3.3	-3.3	-3.3	-3.3	-3.3
AZD7545	0.2	-0.2	-0.2	-0.2	0.9	-0.2	-0.2	2	-0.2	-0.2	-0.2
AZD7762	7.6	-5.7	-3.4	-1.2	-1.5	-0.6	-1	-2.4	-3.6	-2.6	-0.6
AZD8055	18.45	-4.05	-2.85	2.35	-2.85	-0.95	-0.05	-1.25	-1.55	-4.85	-12.05
Bafetinib	0	0	0	3	0	0	0	0	0	0	0
Baricitinib	0	0	0	0	0	0	0	0	0	0	0
BAY 87-2243	0	0	2.7	23.3	8.4	4.7	4.8	28.8	1.6	2.7	0
BAY-1436032	0	0	0	0	0	0	0	0.1	0	0	0
BCI	25.3	-14.4	-12.4	-12.8	-9.8	-11.4	-10.9	-9.7	-9.3	-14.7	-18.2
Belinostat	20.75	-10.75	-10.55	-7.25	-7.15	-12.15	-3.55	-2.55	-9.05	-11.65	-13.45
Bentamapimod	0.15	1.25	1.85	5.35	1.35	1.65	4.35	2.15	0.95	1.15	3.65
Bexarotene	0	1.3	0.1	1.3	1.5	0	0	0.1	0	0.1	0
BI 2536	10.6	1.3	0.8	4.4	7.7	-6.7	7.1	12.9	9.1	-6.7	-8.5
Bicalutamide	4.2	-4.2	-4	-4.2	-4.2	-3.7	-3.5	-3.9	-4.2	-4.2	-4.2
BIIB021	17.75	2.85	-8.75	0.75	-1.75	-7.85	-0.45	1.95	-14.45	-10.75	-8.25
Bimatoprost	0	0	0	0	0	0	0	0	0	0	0
Binimetinib	0	1.5	3.5	13.4	7.6	1.7	7.1	0	6.2	0	1.3
Birabresib	14.25	-8.85	-1.75	-4.05	-1.15	-6.15	-3.45	-1.65	-1.35	-12.55	-11.95
Birinapant	0	5.6	0.4	0.8	9.2	12.6	0	1.9	11.6	0.2	0
Bleomycin	3.65	-2.85	-3.65	-1.05	-1.45	-3.05	-1.35	1.95	-2.65	-3.65	-3.65
BMS-754807	13.8	-10.5	-9	-6.4	6.4	-6.6	0.6	-8.6	-6.3	-10.7	-7.3
BMS-777607	0	0	0	0	0	0	0	0	0	0	0
BMS-911543	0	0	2.6	0.5	0	0.3	0	0	0	0.4	0.2
BMS863233	1.75	-1.75	-1.75	-1.55	1.75	-1.75	2.25	-1.75	-1.75	-1.75	-1.75
Bortezomib	25.9	-1.4	-16.6	-3.1	0.5	-1.3	-2	-2.9	-8.1	2.4	-1.2
Bosutinib	6.5	0.5	2.3	2.2	1.5	-0.8	2.9	0.2	4	-4.5	2
BRD7116	0	0.7	2.1	0	0.3	2.1	2.1	0	3.8	0.1	0
Brigatinib	1.6	0.5	1.9	2.4	1.7	0.1	2.1	-1.6	2.7	1.9	2.22045e-16
Brivanib	0	0	0	0	0	0	0	0	0	0	0
Bryostatin 1	5.95	-5.95	-5.95	-4.55	-5.85	-4.85	-5.75	-5.95	-5.95	-4.55	2.95
Buparlisib	8.7	-4.1	-2.6	-3.6	0	-3.4	0.1	-1	-2.2	-4.1	-4.9
BX-912	6.25	-3.75	-4.85	1.15	4.05	-2.55	-3.85	-1.55	-2.75	-5.85	-4.95
C646	8.05	-8.05	-7.85	-5.75	-8.05	-7.35	-8.05	-7.95	-7.75	-8.05	-8.05
Cabazitaxel	29.85	-17.05	-19.15	-16.65	-0.55	-25.55	-4.25	0.75	-20.85	-22.55	-22.05
Cabozantinib	0.3	0.7	2.8	4.2	0.1	-0.3	1.2	-0.3	-0.3	1.9	-0.1
Canertinib	8.3	-0.8	-0.3	-1	4.9	-0.6	-0.3	0.1	0	-4	-2.4
Capecitabine	0.15	-0.15	-0.15	-0.15	0.05	-0.15	0.15	-0.15	-0.15	-0.15	-0.15
Capmatinib	0	0	0.1	0	0	0	0	0	0	0	0
Carboplatin	6.4	-3.3	-1.5	-2.8	-0.3	-0.8	-1.7	-4.5	-0.9	-0.9	-6.4
Carfilzomib	27.9	-2.4	-15.5	-0.3	-3.3	-4.5	-3.9	-6.4	0.5	-1.4	-7.7
CC-115	10.6	-3.1	-3.3	-0.2	-2.6	-1.3	-3.2	-2.1	0.6	-5	-8.2
CCT196969	14.5	-14	-12.2	-2.1	-11.7	-11.7	-12.7	-12.5	-12.9	-14.5	-14.5
Cediranib	0	0	0	0	0	0.5	0	0	0.7	0.2	0
Celecoxib	0	0	0	0	0	0	0	0	0	0	0
CEP-32496	0.65	0.85	-0.25	1.75	-0.65	-0.65	2.35	-0.65	-0.65	-0.65	-0.65
CEP-37440	6.6	1	-0.2	2.2	1.6	-1.4	2.5	-1.7	1.9	-1.4	-1.2
Cerdulatinib	0.4	3.1	-0.4	0.2	-0.2	-0.1	-0.4	-0.4	-0.4	-0.4	2.3
Ceritinib	1.45	-1.45	0.65	3.45	1.25	0.05	2.35	-1.45	1.85	-0.65	-1.45
Chloroquine	6.75	-1.05	-1.05	3.25	0.45	-0.55	2.05	-0.95	1.35	-1.85	-1.25
Cilengitide	1.75	-0.15	3.65	0.75	-1.75	1.15	-0.65	-1.55	15.95	-1.75	3.85
Cisplatin	17.35	-13.05	-6.15	-12.55	-0.85	-6.65	-8.55	-12.35	-1.65	-5.65	-14.05
Cladribine	0	3.1	0	1.6	4.2	0	2.1	9.8	0.1	0	0.1
Clofarabine	24.55	-11.05	-21.55	-12.65	-7.45	-24.55	-15.05	-2.15	-19.85	-19.85	-17.25
Clomifene	4.95	-1.15	-1.05	1.95	-1.75	-3.05	2.05	-1.85	-1.75	-2.75	-0.55
Cobimetinib	1.95	2.05	2.65	23.75	6.55	-0.55	6.85	0.45	6.95	-1.95	1.55
Copanlisib	5.7	-3.1	2.3	-2.2	4.2	-0.4	4.7	8.88178e-16	0.6	-1.9	-3.2
CPI-0610	9.6	-4.6	3.4	-2	-1.1	-4.6	-0.3	-3.2	3	-5.5	-3.7
CPI-360	0	0.2	0	0.6	0	0	0.8	0	0	0	0
Crenolanib	3.8	4.1	0.2	2.2	6.2	-0.9	1.1	3.1	0.6	1.6	3
Crizotinib	0.05	-0.05	-0.05	-0.05	-0.05	-0.05	-0.05	-0.05	-0.05	-0.05	-0.05
CUDC-305	13.4	-2.6	-7.5	1.1	1.1	-4.9	-2.6	3	-10.4	-9.4	-4.6
CUDC-907	44.25	-17.85	-14.85	-7.25	-12.95	-18.05	-5.95	-2.75	-15.05	-22.95	-23.95
Cytarabine	10.3	-1.7	-9.9	-5.9	4.6	-10.3	0.3	4	-8.3	-9.3	-8
Dabrafenib	0	1.5	0	17.9	0	0	0	0	0	0	0
Dacomitinib	0.55	0.25	1.85	-0.45	7.45	0.75	4.45	1.55	2.05	-0.35	-0.35
Dactinomycin	32.55	-6.05	-4.65	-9.45	-9.15	-15.05	-11.65	-8.25	-6.05	-23.55	-18.65
Dactolisib	17.2	-3.5	-2.8	-0.5	-6.2	-1.9	-2.2	-2.8	-1.4	-3.8	-13.5
Danusertib	9.95	-6.85	1.15	-5.05	13.55	-1.25	-2.75	-1.25	4.75	-5.65	-4.35
Darapladib	0	0.3	1	0.6	0	0	0.9	0	2	0.2	2.4
Dasatinib	5.3	-1.8	13.2	0.2	4.6	-0.7	2.7	3.8	6.8	-5.1	2.9
Daunorubicin	11.2	-5	-7	-5.9	-1.8	-8	-3	-0.4	-3.3	-9.5	-7.6
Decernotinib	0.3	-0.3	-0.3	-0.3	-0.3	-0.3	-0.3	-0.3	-0.3	-0.3	-0.3
Decitabine	0.25	-0.25	-0.25	-0.25	2.05	2.55	2.15	2.55	-0.25	-0.25	-0.25
Deferoxamine	0.9	-0.2	2.8	3.6	1.9	2.5	1.7	1.8	2.9	1.3	-0.4
DEL-22379	5.45	-0.45	0.25	6.25	0.85	-0.55	3.95	3.35	-0.85	-0.05	3.25
Dexamethasone	0	0	0	0	0	0	0	0	0	0	0.5
Digoxin	10.3	0.6	-1.8	-3.1	-4.1	-0.7	-2.8	0.9	-3.2	1.6	0.5
Dinaciclib	21.7	-2.7	-8.6	-0.5	-3.8	-6	-3.8	-1	-3.8	-5.8	-8.1
Docetaxel	28.45	-14.55	-12.45	-12.95	0.25	-20.35	-5.05	-0.75	-18.15	-18.95	-19.15
Doramapimod	3.95	-3.95	-3.35	-2.45	-3.95	-1.55	-2.85	-2.15	-1.05	-3.95	-3.95
Dovitinib	0	0	0	0	0	0.6	0	0	0	0	0
Doxorubicin	0	5.9	6.2	6.7	8.6	3.5	4.6	8.8	7.6	3.6	2.3
Duvelisib	0.1	-0.1	1.9	-0.1	0	0.6	-0.1	-0.1	1.3	-0.1	-0.1
E7820	6.15	4.55	-5.35	-3.45	-1.35	-1.75	-2.85	-2.85	-4.95	-3.35	-6.15
Eltanexor	25.15	-6.15	-14.25	-11.95	-6.25	-11.45	-10.35	-3.65	-5.85	-17.65	-14.25
Enasidenib	0	0	0	0	0	0	0	0.9	0	0	1.1
Encorafenib	0.25	-0.15	-0.25	5.35	0.05	-0.25	-0.25	-0.25	-0.15	-0.25	-0.25
ENMD-2076	9	-3.9	-0.5	-0.6	1.3	-3.2	0.6	-1	-0.2	-4.1	-2.7
Ensartinib	1.2	-1.2	-1.2	-1.1	0.3	-1.2	0.6	-1.2	-1.2	-1.2	-1.2
Entinostat	14.55	-9.85	-11.35	-7.15	-9.05	-10.25	-4.65	-5.25	-12.15	-10.25	-14.55
Entospletinib	0	0.1	0	0	0	0	1.3	1.7	0	0	0
Entrectinib	0.05	-0.05	-0.05	-0.05	0.55	0.95	0.95	-0.05	1.45	-0.05	0.05
Enzalutamide	0	0	1.7	0	0	0.1	0.2	0	2.3	0.4	0
Enzastaurin	0.85	-0.75	-0.85	-0.85	-0.85	-0.85	1.75	3.35	1.15	-0.85	0.75
Epacadostat	0	0.9	0	0.4	0	0	0.3	0	0.1	1	0
Epirubicin	9.95	-4.25	-5.35	-4.25	-0.05	-7.05	-4.85	-1.05	-2.85	-9.25	-8.95
EPZ-5687	0	0	0	0	0	0	1.8	0	0	0	1.1
EPZ015666	0	0.7	0.4	0	0	2	0.8	0	0	0.2	0
EPZ031686	0	0	0	0.6	0	0	0	0	0	0	0
Erastin	0	0	0	1.4	0.9	9.1	0.9	7.9	0	1.9	1.4
Erdafitinib	7.2	-7.2	-7.2	-7.2	-7.2	-4.6	-7.2	-7.2	-7.2	-3.7	-7.2
Eribulin	25.05	-15.95	-12.15	-4.75	0.75	-18.75	-4.55	-1.05	-13.05	-20.85	-17.15
Erlotinib	0.15	2.85	1.45	1.35	7.35	1.85	4.25	2.35	4.65	0.65	-0.05
Etoposide	8.3	-3.8	-6.5	-2.2	0.9	-8.3	-4.2	0.3	-1.3	-6.6	-8.2
Everolimus	5.3	-0.6	0.6	4.7	-0.5	-2.8	0.9	0.2	-1.3	-3.1	-4.7
Exemestane	0	0	0	0.4	0	0	0	0	0	0	0
Fedratinib	7.8	-2.5	-0.1	1	-1.3	-2.6	-0.6	-0.7	-0.4	-4.1	-1.7
Filanesib	19	-11.6	-9.5	-8.2	2.3	-12.2	-1.4	-1.3	-10.2	-10.3	-17.6
Filgotinib	0.05	1.05	5.05	3.15	2.25	2.55	1.75	2.45	2.45	3.35	0.15
Finasteride	0	0	0	0	0	0	0	0	0	0	0
Fingolimod	6.4	-0.9	1.1	-0.2	-0.4	1.1	0	0.4	1.2	0.6	-0.2
Floxuridine	3.6	-2.8	5.1	8.7	10.7	5.7	4.5	14.5	2.6	-3.6	1.8
Fludarabine	23.9	-23.9	-23.9	-22.4	-23.7	-23.7	-23.9	-19.5	-23.8	-23.9	-23.4
Fluorouracil	1.25	-1.25	-0.65	1.05	0.75	-1.25	1.45	1.05	1.35	-1.25	-1.25
Flutamide	0.1	0.2	0.6	-0.1	-0.1	0.4	0	0.2	-0.1	0.1	-0.1
Foretinib	3.2	-2.7	-0.5	0.6	3.7	0	2.1	-2.2	-1.3	-1.9	-2
Fostamatinib	5.2	-4.4	-2.8	-2.3	-5.2	-2.3	-1.5	-4.9	-2.8	-3.7	-4.4
FRAX486	9.85	-6.15	-5.55	-4.35	-5.65	-4.75	-4.95	-6.05	-2.85	-5.65	-3.55
Fulvestrant	0	0	0	0	0	0	0	0	0	0	0
Galiellalactone	7.7	-2.1	-7.7	-0.6	-1.6	-1.2	-0.1	-4.1	-3.1	-3.9	-4.8
Galunisertib	0	0	0	0	0	0	0	0	0	0.3	1.8
Gandotinib	7.4	-4.3	-1.5	-3.3	-1.5	-3.4	-1.6	-0.3	-0.7	-2.5	-2.8
Ganetespib	24.5	-6.5	-12.6	-9.2	-8.3	-13.2	-10.9	-7.5	-19.5	-14.2	-11.8
GDC-0623	0.65	-0.05	-0.55	15.65	4.35	5.65	5.45	-0.25	0.15	-0.65	1.65
GDC-0853	0	0	0	0	0	0	0	0	0	0	0
GDC-0919	0	0.4	0.1	0	0.1	0.8	0.6	0.7	0	3	0
Gedatolisib	15.5	-8.1	-4.1	-0.1	-5.5	-0.7	-3.2	-8	-2.1	-12.3	-10.7
Gefitinib	0.15	1.45	1.65	3.85	7.05	1.75	5.45	3.15	3.65	0.35	0.15
Gemcitabine	7.45	5.25	-7.45	6.05	16.15	-7.45	8.05	16.15	-4.15	-3.95	0.65
Gilteritinib	0	0	0.7	2.2	3.9	0.1	4.9	0.4	0	0.6	0.4
Givinostat	10.45	-5.15	-4.25	-2.75	-3.15	-6.35	0.35	-0.45	-7.25	-6.25	-8.25
Glasdegib	0	0	0	0	0	0	0	0	0	0	0
Glesatinib	2.4	-2.4	-2.4	-2.4	-2.4	-2.4	-1.2	-2.4	-2.2	-2.3	-0.8
GNE-0877	0	0	0	0	0	0	0	0	0	0	0
GNE-7915	0	0	0	0	0	0	0	0	0	0	0
Golvatinib	0	0	0.8	1.4	0	0	0.1	0	0	0	0
Goserelin	0	0	0	0	0	0	0	0	4.7	0	0
GSK-1070916	1.35	-1.35	-0.95	-1.05	15.65	1.55	0.65	0.55	-0.15	-1.15	-1.15
GSK-2334470	3.55	-2.85	-3.05	-3.55	-1.65	-3.55	-3.55	-2.35	-2.45	-3.45	-3.55
GSK-461364	11.9	3.4	-4.2	7.7	10.5	-8.3	7.5	17.2	12.8	-5.1	-8.3
GSK-690693	2.55	-2.55	0.35	-1.95	1.75	-2.55	-2.55	-2.55	-2.05	-2.55	-1.25
GSK-J4	1.65	-1.65	7.35	2.95	-0.05	1.25	-1.05	-0.15	0.25	5.25	-1.65
GSK2256098	0	0.1	1.4	0	0	0.1	0.3	0	3.1	0	0.2
GSK2636771	0.6	-0.6	3.1	-0.6	-0.6	-0.6	-0.6	-0.6	3.2	-0.6	-0.6
GSK2656157	0	0	0.2	0	0.4	1.1	0	1.5	0	0	0
GSK269962	9.35	-6.55	-7.25	-4.25	-7.75	-8.75	-7.15	-4.95	-8.45	-3.65	-9.15
GSK2801	0	0	0.4	0	0	0	0	0	0	0	0
GSK2830371	0	0	0.4	0.1	0	0	0	0	0	0	0
GSK2879552	0	0	0	0	0	0.3	0	0	0	0	0
GSK343	0	0	0	0	0	0	0	0	0	0	0
GSK650394	0.6	-0.6	-0.6	0.6	1.7	-0.6	0.8	-0.3	-0.6	-0.6	-0.5
GSK923295	12.6	-5.4	-3.6	-0.6	4.9	-8.4	3.7	1.4	-2.4	-8.7	-6.6
Hydroxyfasudil	0	0.4	0	0	0	0	0	0	0	0.1	0
Hydroxyurea	8.1	-4.8	-8.1	-5.3	-7	-8.1	-5.2	-3	-5.8	-6.4	-8
I-BET151	12.55	-8.05	-3.35	-4.35	-0.65	-5.65	-5.45	-3.05	-0.55	-10.65	-11.95
Ibrutinib	0	0	2.8	0	3	1.5	3.1	0	2.5	0	0.5
Icotinib	0	0.4	0.2	0	5.7	1.7	4.3	0	1.1	0.2	0
Idarubicin	13.95	-6.85	-8.85	-3.25	-1.95	-7.65	-6.25	-3.65	-2.25	-7.85	-9.15
Idasanutlin	13.25	-13.25	-13.25	-13.25	-13.25	-12.05	-12.55	-9.95	-13.25	-13.25	-13.25
Idelalisib	0.55	0.35	5.25	-0.55	0.25	1.75	2.15	-0.35	5.15	0.15	0.75
Imatinib	0.1	-0.1	-0.1	1.4	-0.1	-0.1	1.2	0.4	-0.1	-0.1	0.2
Imiquimod	0	0.5	0	0	0	0	0	0.1	0	0	0
Indibulin	19.2	-12.4	-12	-13.3	-12	-13.7	-13.5	-12.8	-11.3	-16.7	-17.4
Infigratinib	0	0	0	0	0	0	0	0	0	0	0
IOX-1	4	-4	-2.4	-0.8	-2.8	-2.5	-3	-1	-2.4	-4	-4
IOX-2	0.05	-0.05	-0.05	-0.05	-0.05	-0.05	-0.05	-0.05	-0.05	-0.05	-0.05
Ipatasertib	3.55	-3.45	-0.95	-3.05	-1.65	-3.55	-0.55	-3.05	-1.95	-3.45	-3.55
Itraconazole	0	0.2	1.1	4.1	0	2.1	5.9	1.9	0.2	0.9	0.6
Ivosidenib	0	0	0	0.3	0	0.1	0.6	0	0	0	0
Ixabepilone	1.8	0.9	0.8	0.6	2.8	0.3	2.7	3.4	0.2	1.1	-0.5
Ixazomib	7.6	3	-4.9	-2.1	4	-1.1	2.8	1.4	-0.6	8.8	2.9
JPH203	0	0	0	0	0	0.2	7.5	0	0	0	0
JQ1	13.35	-2.85	4.75	0.75	2.65	-1.85	-0.75	-0.55	5.35	-4.75	-6.85
KD025	0	1.2	3.8	8.7	0.4	3.6	2	8.2	1.9	0	0.5
KU-60019	0	0	0.5	2.7	1.1	0.7	1.6	1.9	3.4	0	1.2
Lapatinib	0	0	0	0	2.4	0	0.7	0	0	0	0
Larotrectinib	0	0	0	0	0	0	0	0	0	0	0
Lasofoxifene	0	0	0.3	0	0	0	0	0	0	0	0
Lenalidomide	0	0.1	0.2	0	0	0	0	0	0	0	0
Lenvatinib	1.65	-1.55	-1.65	-1.55	-1.65	-1.05	-1.65	-1.65	-1.55	-0.75	-1.65
Letrozole	0	0	0	0	0	0	0	0	0	0	0
Linifanib	0	0	0	0	0	0	0	0	0	0.2	0
Linsitinib	1.35	-1.35	-1.35	-0.45	0.05	-1.35	1.35	-1.05	-1.35	-1.35	-1.35
Litronesib	20.85	-14.75	-13.35	-9.25	2.35	-15.95	-1.85	-2.45	-13.05	-17.45	-19.75
Lomeguatrib	0	0	0.8	0	0	0	0	0	2.5	0.4	0
Lonafarnib	8.45	-0.05	2.55	7.35	0.45	0.65	0.65	0.95	1.35	0.75	-6.55
Losmapimod	0	0	2	1.5	0	0	0.9	0.2	0.7	0.4	0
Lovastatin	7.65	-7.65	-7.35	-6.35	-7.65	-7.45	-6.85	-5.95	-6.95	-7.65	-7.55
Lucitanib	3.7	-3.3	-3.6	-2.6	-3.7	-1.3	-2.1	-1.4	-2.9	-1.4	-3.7
Luminespib	23.05	-4.25	-8.65	-5.85	-6.25	-13.25	-7.85	-4.25	-14.35	-11.45	-9.25
LY-2584702	2.55	-2.55	-2.55	-2.55	-2.55	-2.55	-2.55	-2.45	-2.55	-2.55	-2.55
LY-2874455	15.6	-13.6	-13.8	-10.3	-8.7	-13.1	-10.1	-12.2	-10.7	-13.3	-13.4
LY3009120	4.6	5.7	4.1	19.8	3.3	-0.9	6.7	5.3	4.3	-3.8	-0.4
LY3023414	12.5	-4.7	-4.2	-0.6	-3.3	-2.7	-3.8	-3	-1.6	-5.7	-8.7
Marimastat	0	0	0	0.1	1.3	0.1	1.6	0.1	0	0	0
Masitinib	1.55	0.15	1.85	3.65	-1.35	0.55	2.85	2.55	-0.75	0.15	-0.15
Megestrol acetate	0	0	0	0	0	0	0	0.4	0	0	0
Mepacrine	8.95	1.55	4.25	7.05	0.45	6.25	4.15	3.15	4.15	1.35	1.35
Mercaptopurine	0	4.1	7.7	4.4	12.4	12.3	7.3	8.6	5.5	0.1	6.4
Merestinib	0	2.4	1.1	0.6	0	0.4	0.9	0.1	0	0	0
Metformin	0	0	0	0	0	0	0	0	0	0	0
Methotrexate	13.45	-6.95	-0.45	-2.85	3.25	1.35	0.35	-1.15	-10.55	-13.45	1.05
Methylprednisolone	0	0.7	0	0	0	0	0	0.2	1	1.3	1.2
Midostaurin	13.4	-3.7	-6.2	-0.7	4.3	-4.9	-8.1	-6.4	0.7	-5.3	-8.4
Milciclib	8.1	1	2	-1.77636e-15	-1.3	-1.7	1.3	-1.9	2.6	-1.6	-2.7
Miltefosine	5.7	5.8	0.1	-1.6	7.1	-2.2	3.4	-0.7	1.6	-1	-2.3
Mitomycin C	0	0	0	0.9	4.7	0	0	0	0	0	0
Mitotane	0	0	0	0.5	0	0.3	0	0	0	0.1	0
Mitoxantrone	12.65	-6.45	-9.45	-6.75	0.35	-8.45	-6.55	-3.45	-6.15	-8.75	-8.65
Mivebresib	28.15	-9.75	-5.55	-6.05	-2.85	-9.85	-7.95	-3.45	-5.35	-21.75	-18.75
MK-0752	0	0	0	0.2	0	0	0.9	0	0	0	0
MK-2206	2.35	-2.35	2.05	-0.45	-0.45	-1.95	-0.35	-2.35	0.25	-1.15	-1.95
MK-8745	2.8	-2.8	-2.4	-2.3	2.1	-1.7	5	5.2	-2.6	-2.8	-2.8
MK-8776	5.1	-5.1	-5.1	-4	-3.8	-5.1	-4.7	-4.1	-5.1	-5.1	-5.1
ML323	0	0	0	0.1	0.3	1.5	0	0	0	0.1	0
ML390	16.6	-13.2	-11.3	-11	-16	-16.6	-14.6	-11.7	-12.5	-12.5	-16.6
Mocetinostat	16.75	-9.45	-9.75	-9.25	-9.65	-9.95	-3.05	-3.75	-8.95	-8.65	-15.65
Molibresib	9.9	-5.8	-0.6	-1.5	-1.5	-5.6	-2.1	-4.2	-0.6	-6.6	-7.6
Momelotinib	6.3	0.6	-5.3	-3.7	-5.4	-6.3	-3	-1.5	-3.9	-3.6	-5.3
Motesanib	0	0	2.1	0.3	0	0	0	0	3.5	1.1	0
Motolimod	0	1.8	0.3	1.9	0	0.9	0.5	0.8	0	2.3	0
MST-312	11.2	-1.8	-5.7	-3.6	-4.5	-4	-6.2	2.7	-1.5	-5.8	-6.1
Mubritinib	0	0.3	0.6	5.9	5.4	2.2	0.9	16.7	0.5	0.8	0
Napabucasin	26.55	-7.95	-9.85	-8.65	-8.35	-7.55	-5.25	-10.25	-9.25	-10.35	-14.15
Navitoclax	15.05	-15.05	-15.05	-4.85	-12.45	-13.05	-14.15	-15.05	-12.05	-15.05	-15.05
Necrostatin 2	0	0	0	0	0	0	0	0	0	0	0
Neflamapimod	0.05	-0.05	1.95	0.35	-0.05	0.35	0.75	0.85	-0.05	0.75	-0.05
Nelarabine	0	0	0	1.7	0	0	0	0	0	0	0
Neratinib	0.5	0.9	-0.1	-0.5	4.8	0.1	2.4	4.3	-0.5	-0.5	-0.5
Nilotinib	0	0	0	0	0	0.9	2	3.4	0	0.1	1.2
Nilutamide	0.4	0.2	1.2	-0.4	-0.4	-0.4	-0.3	-0.4	-0.4	-0.4	-0.4
Nintedanib	4.7	-4.1	-0.5	-1.2	-4.5	-1.1	3.2	-1.5	0.8	-2.2	-2.9
Niraparib	2.9	-1.4	-1.9	-1.2	0.5	-2.9	-0.3	1.2	-0.8	-1.8	-2.9
NMS-873	8.7	-2	-1.9	3.7	-0.1	-0.8	0.2	11.2	-1.8	0	-4.3
NVP-AEW541	7.25	-4.05	-4.85	0.55	-0.55	-5.45	2.25	-3.25	-3.65	-4.35	-5.15
NVP-BGT226	18.95	-7.35	-8.75	-1.75	-6.25	-5.35	-4.35	-4.05	-3.35	-9.65	-14.35
NVP-BHG712	2.45	-0.35	0.05	-2.35	-2.45	-1.05	6.35	2.45	0.45	0.35	3.15
NVP-CGM097	13.95	-7.55	-8.45	-8.55	-10.65	-8.95	-6.75	-8.25	-8.15	-8.05	-9.35
NVP-LCL161	0.35	8.75	1.55	4.65	14.05	16.05	3.75	8.15	8.25	0.45	1.55
NVP-LGK974	0	0	0.8	0	1.7	0	2.4	4.5	0	0	0
NVP-RAF265	5.7	-4.5	-5.7	-1.5	-3.5	-5.4	-5.3	-3.8	-4	-5.7	-5.7
NVP-SHP099	0	0	0	0	0.1	0.1	1.6	0	0.3	0.9	1.5
Olaparib	1.65	2.95	1.75	3.75	3.05	0.25	0.35	3.25	0.45	1.25	-1.35
Olmutinib	0	0	0.7	0	0.3	0.1	0.7	0	0.5	0.3	0.6
Omacetaxine	24.8	-5.5	-6.5	-1.5	3.9	-3.9	-1.4	-0.7	-5.3	-7.4	-5.6
Omaveloxolone	16.4	-3.1	-2.1	2.4	1	2.2	-2.7	2.5	3.2	-5.9	-7.2
Omipalisib	17.35	-7.25	-1.15	-8.75	-0.45	-4.65	1.55	-4.05	-6.95	-6.65	-10.65
Onalespib	10.45	2.35	-3.85	4.15	1.15	-3.75	0.15	5.95	-7.35	-5.45	-2.75
ONX-0914	24.6	-8.5	-13	-4.8	-6.7	-7.5	-6.4	-6.9	-5	-12.3	-6.7
Oprozomib	17.95	5.95	-8.35	3.45	3.75	-2.75	-2.55	-5.35	-1.85	6.55	-2.85
Orteronel	0	0	0	0	0	0	0	0	0	0	0
Osimertinib	2.8	-1.2	1.1	-1.4	2.6	-1.1	2.5	0.9	2.7	-1.5	-0.6
OSU-03012	15.3	-13.8	-13.9	-15.2	-14.3	-15.3	-15.3	-12.6	-10.4	-12.5	-15.3
OTS-964	16.75	-0.05	-0.95	-3.55	-1.65	-3.85	-2.75	-2.35	-1.85	-4.85	-3.65
OTS167	16.1	-2.7	-5.5	-8.6	-2.9	-8.6	-4.3	-2.5	-7	-1	-10.7
Oxaliplatin	8.35	-0.55	-1.55	-1.45	3.45	0.15	3.05	-1.55	0.65	-3.35	-8.15
PAC-1	2.9	-2.2	-0.8	-0.3	0.3	0.1	-1.2	1.1	1.1	-2.7	-2.5
Paclitaxel	25.05	-10.65	-11.25	-10.15	0.85	-17.25	-3.65	2.55	-13.25	-19.35	-16.15
Pacritinib	8.2	-0.7	-1.7	2.3	-0.6	-1.4	1.2	-0.4	-0.2	-2.9	-2
Palbociclib	3.7	2.6	-2.3	-2.9	-3.6	-3.6	-0.1	-3.2	-0.7	-0.5	-2.7
Palomid-529	0	0	0.1	0.8	0	0.6	0	0	0.1	1.2	0
Panobinostat	22.6	-9.5	-7.3	-4.4	-8.1	-9.1	0.7	-1.2	-11.8	-12	-16.8
Pazopanib	0	0	0	0	0	0	0	0	0	0.1	0
PCI-34051	2	-1.9	-0.8	-0.2	-0.9	1.6	-1.3	1.7	0.6	-2	-2
PD0325901	0.2	3	5	21.4	11.5	1.9	9.5	1.5	13.3	-0.2	2.2
Peficitinb	0.7	-0.7	-0.7	-0.7	-0.7	-0.7	-0.7	-0.7	-0.7	-0.7	-0.7
Pemetrexed	21.65	-21.65	-15.85	-17.95	-7.55	-17.45	-14.05	-3.45	-15.55	-21.65	-8.95
Pentostatin	0.75	-0.75	-0.75	-0.75	-0.75	-0.75	-0.75	-0.75	-0.75	-0.75	-0.75
Perifosine	0	0	0	0	0	0	0	0	0	0	0
Pevonedistat	19.9	-4.9	-12.1	-3.7	5.7	-17.3	-13.6	-3.6	-13.8	-16.4	-11.2
Pexidartinib	0	5	0.6	0.7	0.8	1.3	2.3	1.8	0.1	0.7	0
PF-00477736	15.9	-10.8	-8.6	-4.3	-4.9	-0.5	-9.5	-1.2	-9.1	-9.7	-10.7
PF-00562271	4.25	0.85	1.25	1.65	3.15	0.45	1.85	0.05	1.45	-2.35	-0.75
PF-03758309	14.05	-3.45	-1.85	2.95	3.45	-3.85	0.85	2.45	-5.05	-6.85	-6.75
PF-04708671	0	0.8	1.1	2.9	0.9	2.3	2.8	3.1	1.2	1.1	0
PF-3845	0	0	0	2	1.6	0.3	1	6.5	0	0	0
PF-4800567	0	0	0.3	0	0	0	0.6	0	0	0	0
PF-670462	1.25	-1.25	-1.15	-1.25	0.45	-1.25	0.65	-0.55	-1.25	-1.25	-1.25
PF06650833	0	1.3	1.8	0.6	0.9	0.4	0.6	0.7	2.3	0	0
PFI-1	3.7	-1.1	5	1.8	3.5	0.7	2	1.1	4.5	-0.6	-0.7
PH-797804	0	0	0.7	0	0	0	0.6	0	0	0	0
PHA 408	5.65	0.45	-3.85	-5.55	0.35	-1.35	-5.15	-3.25	0.55	-4.95	-5.05
Pictilisib	7.5	-3.7	3.1	-1.3	2.3	-2.2	4.6	0.8	2	-2.2	-1.6
Pilocarpine	0	0.5	0	0	0	0	0	0	0	0	0
Pinometostat	0	0	0	0	0	0	0	0	0	0	0
Pirfenidone	0	0	0	0	0	0	0	0	0	0	0
Pixantrone	0	0	0.1	0.1	0	0	0	0.4	0.3	0	0
Plerixafor	0	0	0	0	0	0	0	0	0	0	0
Plicamycin	0	0	0	19.1	8.8	5.7	16.5	19.4	0.1	0	2.9
Pomalidomide	0	0	0	0	0	0	0	0	0	0	0
Ponatinib	5.9	-2.3	3.4	1	-3.5	-0.2	-0.4	-2.6	1.7	-0.2	-1
Poziotinib	0.2	0.2	1.7	-0.2	12.9	1.1	3.1	-0.2	4.3	-0.2	-0.2
Pracinostat	20.35	-7.35	-6.85	-5.75	-7.15	-9.95	0.55	-0.85	-9.85	-10.35	-15.25
Pravastatin	0	0	0	0	0	0	0	0	0	0	0
Prednisolone	1.65	-1.55	-1.65	-1.55	-1.65	-1.65	-1.65	-1.55	-1.65	-0.55	-1.65
Prexasertib	38.8	-16.4	-19	-22.1	-14	-17	-13.8	-8.7	-22.7	-15.9	-22
PS-1145	0	0	0.6	1	0	0.3	1.6	0	0	0	0
PTC-209	8.85	-2.65	-6.15	0.95	-4.75	-5.75	-5.35	-4.35	-7.55	-6.75	-8.25
Quisinostat	20.95	-12.85	-11.75	-6.35	-9.45	-12.95	-1.75	-2.35	-11.95	-16.25	-16.45
Quizartinib	0.4	-0.4	-0.4	-0.2	-0.4	1.1	0.4	1.8	-0.2	-0.4	-0.4
Rabusertib	1.9	-1.9	-1.8	-0.3	-1.8	-0.9	-1.8	-1.9	-1.9	-1.7	-1.7
Radotinib	0	0	0.9	1.3	0	0	0	0	0	0	0
Ralimetinib	0.8	1	5.8	3.3	2.1	0.3	3.5	2.3	1	1.8	0.6
Raloxifene	0	1	2.6	1.9	0.5	0.3	2	1.5	3.3	1.8	1.2
Raltitrexed	21.05	-16.85	-11.95	-14.95	-10.35	-14.65	-14.75	-2.65	-15.35	-18.05	-15.05
Ravoxertinib	0	3.7	4.8	13.6	6	0.8	8.8	6.9	4.7	0	0.2
Regorafenib	2.15	-0.85	-0.95	5.75	-0.15	-0.55	2.25	1.95	-0.15	-1.55	-1.55
Resatorvid	0	0	0	0	0	0	0	0	0	0	0
Resiquimod	0	0.6	1.2	0	0	0.3	0.3	0	0.3	0	0
Resminostat	15.65	-10.35	-9.85	-5.95	-7.45	-12.45	-3.35	-3.85	-12.05	-10.85	-12.75
RGFP966	1.75	-1.65	-1.35	0.15	-1.65	0.65	1.55	0.55	-1.75	-1.15	-1.75
Ribociclib	0	2.9	0	0.6	0	0.6	2.3	0	0	0.2	0
Ridaforolimus	1.65	2.65	1.55	8.65	7.05	0.95	2.95	5.15	2.95	-1.05	-1.65
Rigosertib	24.6	-13.1	-9.7	-4.4	-1.2	-13.7	-7.6	0.8	-5.7	-12.9	-14.8
Ripasudil	1.3	-1.3	-1.3	-1.3	-1.3	-1.3	-1.3	-1.3	-1.3	-1.3	-1.3
RO5126766	0	0	0	6.3	3.3	1.7	0	0	0.3	0	0
Rociletinib	5.5	-2.6	-1.9	0	2.4	-2.5	2	0.3	1.4	-2.9	-2.2
Rocilinostat	7.5	-5.9	-4.2	-1.5	-2.3	-6.1	-0.6	-0.4	-5.6	-4.8	-7.5
Romidepsin	37.55	-14.85	-9.75	-7.75	-9.35	-16.75	-4.25	-9.45	-11.65	-25.25	-25.65
Roxadustat	0	0.1	0.4	0	1.3	0.3	0	0	0	0	0
RSL3	19.95	-19.95	-19.95	-19.95	-19.95	-19.95	-16.85	-19.95	-19.95	-19.95	-19.95
Ruboxistaurin	6.25	2.55	0.95	0.15	0.75	-3.75	-0.65	0.35	2.95	1.45	-3.75
Rucaparib	0	0.7	0.3	1.7	0	0	1.2	1.8	0.4	0.5	0
Ruxolitinib	0	1	0	0.1	0	0	0	0.1	0	0	0
S-63845	0	0	0	0.1	0	0.6	0.1	0	0	0.2	0.4
Sabutoclax	17.05	-8.95	-10.35	-5.85	-1.65	-8.75	-6.25	-1.15	-8.85	-8.25	-8.05
Salinomycin	21.65	-3.35	-0.65	-2.25	-6.25	-7.45	-8.45	-3.75	5.45	-8.25	-13.45
Sapanisertib	11.95	-4.55	-3.05	3.25	-3.55	-1.25	0.45	-2.15	2.65	-3.75	-8.75
Sapitinib	0	0	0	0	6.8	0	1.7	0	0.7	0	0
SAR405838	15.8	-15.8	-14.3	-13.7	-15.8	-15.7	-15.4	-15.4	-14.4	-15.5	-14.6
Saracatinib	3.5	-0.4	6.2	1.5	4.7	0.3	5.7	1.6	3.5	-3.1	2.1
Saridegib	1.2	-1.2	-1.2	-1.2	-0.7	-1.2	-1.2	-0.8	-1.2	-1.2	-1.2
SB 743921	12.5	-7.7	-9.6	-6.1	-6.7	-9.1	-8	-9.6	-8.4	-11.5	-12.1
SCH772984	0.65	7.75	12.55	22.85	11.55	1.05	12.75	6.05	13.45	-0.65	4.25
Seliciclib	0.55	0.65	1.75	-0.25	-0.15	-0.55	2.85	1.05	-0.45	0.55	-0.55
Selinexor	19.15	-5.25	-11.05	-10.95	-0.45	-8.45	-3.85	-1.75	-2.65	-10.95	-11.25
Selonsertib	0	0	0	0.1	0	0	0	0	0	0	0
Selumetinib	0.1	5.3	5.3	20	11.1	4.1	11.1	2	11	-0.1	5.7
Senexin B	0	0	2.6	0.5	0.2	1.1	1.7	0.2	1.3	0	0
Serabelisib	2.55	-2.55	-2.55	-2.45	0.35	-2.55	-0.75	-2.55	-1.75	-2.55	-2.55
SGC-CBP30	8.55	-6.85	-1.95	-5.15	-4.85	-6.55	-5.65	-2.85	-1.95	-5.45	-8.35
SGC0946	0	0	0	2.3	0	0.1	1.7	0	0.1	0	3.4
SGI-1776	7.6	-2.4	-2.5	-2	-2.5	-4.3	-0.7	-1.6	0.1	-2.9	-3.3
SH-4-54	7.5	-2.3	-0.9	-0.1	0.6	-1.3	-2.3	-1.7	-1.8	-2.4	-3
Silmitasertib	6.1	-1.7	-0.6	-0.3	2.5	-2.8	-0.8	-1.4	-1.4	-2.9	-5.2
Simvastatin	8.75	-8.55	-7.45	-7.25	-8.65	-8.05	-8.75	-5.85	-5.25	-8.75	-8.35
Sirolimus	2.4	1.2	1.4	5.3	1.5	-0.5	1.9	1.6	2	-1.2	-2.4
Sitravatinib	2.95	-1.75	-0.45	-1.35	-1.05	-2.25	1.55	-2.45	-2.95	-2.45	-0.65
SN-38	36.85	-11.65	-22.25	-12.25	1.05	-22.45	-12.85	-8.25	-15.65	-23.05	-20.05
SNS-032	16.65	6.65	-0.85	-0.55	-0.45	-2.75	1.85	3.35	2.25	-5.65	-2.75
Sonidegib	1.7	0.5	3	-0.4	-1.7	-1.5	-0.5	1.6	0.8	0.9	-1.7
Sonolisib	0.3	-0.3	-0.3	-0.3	-0.3	-0.3	-0.3	-0.3	-0.3	-0.3	-0.3
Sorafenib	0	0	0	0	0	0	0	0	0	0	0
Sotrastaurin	0	0.2	0	0	1.2	0	0	0.1	0	0	1.5
Spebrutinib	0.2	1.7	1.4	1.1	0.1	1.8	1	-0.2	2	1.8	0.7
StemRegenin 1	3	-2	-1.7	-1.8	-3	-1.9	1.2	-1.4	-1.2	-1.9	-1
Sunitinib	0	0.1	0	0	0	0	0	0	0	0	0
Tacedinaline	0.65	-0.65	1.05	0.45	-0.65	-0.55	2.75	-0.65	-0.65	-0.65	-0.65
Tacrolimus	0.15	1.65	0.85	-0.15	0.35	0.15	0.35	3.25	0.55	-0.15	-0.05
TAK-285	0	0	0.9	0	2.5	0	2	0.1	0.2	0	0.2
TAK-901	5.45	-4.25	1.35	-0.85	11.45	0.35	-0.75	-2.65	2.05	-4.05	-4.35
Taladegib	0	0	0	0	0	0	0.2	0	0	0.1	0
Talazoparib	9.4	-6.4	-5.1	-4.3	-5.3	-7.5	-6.2	-3.7	-5.4	-6.3	-9.4
Talmapimod	0	0	0	0	0	0	0	0	0	0	0
Tamatinib	3.1	-3.1	-1.6	-3.1	-3.1	-3.1	1.4	-3.1	0.7	-2.8	-3.1
Tamoxifen	4.6	-3.6	-2.4	-0.9	-4	-4.4	-0.7	-3.8	-1.7	-4	-3.8
Tandutinib	0	0	0	0	0	0	0	0	0	0	0
Tanzisertib	0	0	0.8	0	0	0	1.9	0	0.4	0	0
Tarenflurbil	0	0.7	0	1.3	0	0	0.3	0	0	0.3	0
Taselisib	6.15	-2.85	-2.05	-5.85	1.35	-4.05	1.75	-4.05	-3.05	-3.65	-4.25
Tasquinimod	0	0.6	0.2	0	0	1.9	0	0	2	0	0
Tazemetostat	0	2.1	0	0	0	0.1	0	0	0	0	2.3
Telatinib	0	0	0.1	0	0	0	0	0	0	0.2	0
Temozolomide	0.25	-0.25	-0.25	-0.25	-0.25	-0.25	-0.25	-0.25	-0.25	-0.25	-0.25
Temsirolimus	3.55	-0.75	-0.35	7.65	3.05	-0.45	4.45	4.05	-0.55	-3.55	-3.55
Teniposide	0	0	0	0	0	0	0	0	0	0	0
Tepotinib	0	0.5	0	0	0	0	0	0	0.8	0	0
Tesevatinib	0.8	-0.7	0.4	-0.8	7.6	0.8	4.2	0.5	1.4	-0.8	0.1
TEW-7197	0.45	-0.45	-0.45	-0.45	-0.45	-0.45	0.85	-0.35	-0.45	-0.45	4.55
TG100-115	0	0	1.2	0	0.3	2.3	0.4	0	0	0	0.9
TGX-221	0	0	7.9	0.2	0.8	1.7	2.1	1.2	7.8	0	0.3
TH588	0	0	1.6	0	1.9	1.8	1.9	2.4	3.7	0.9	0.4
Thalidomide	0	0	0	0	0	0	0	0	0	0	0
Thioguanine	2.9	-0.6	4.3	3.4	9	7	10.5	9.8	5.1	-2.2	6.5
THZ2	26.35	-6.95	-4.25	-7.05	-7.55	-8.35	-10.55	-6.95	1.55	-16.25	-13.75
Tideglusib	0	0	0	0	0	0	0	0	0.1	0	0
Tipifarnib	6.1	-3	0.7	-1.4	-3	-1.4	-1.8	-1.9	1.4	-0.9	-4.4
Tirabrutinib	0	0	1.3	0	1.6	0	0.8	0	0.3	0	0
Tivantinib	4.95	-1.95	-2.05	-2.15	-1.25	-3.35	-0.95	-0.85	-0.75	-3.05	-3.35
Tivozanib	4.6	-4.4	-2.9	1	-2.8	-2.3	-0.6	-2	-4.5	-4	-4.6
Tofacitinib	1.5	-1.5	-1.5	-1.2	-1.5	-1.5	-1.3	-1.5	-1.5	-1.5	-1.5
Topotecan	25.7	-14.7	-20.3	-10.3	-7.5	-18.5	-15.6	-12.2	-17.2	-19.4	-20
Toremifene	2.55	-0.55	0.95	2.75	-0.75	-0.55	2.35	0.35	0.95	-0.25	-1.95
Tosedostat	1.05	14.65	-0.45	11.25	6.35	6.35	7.25	5.85	4.05	-0.65	-1.05
Tozasertib	6	-3.9	-2.4	0.4	19.2	-0.2	0.1	0.5	-3.7	-4.7	-4.4
TRAM-34	0	0	0	0	0	0	5	0	0	0	0
Trametinib	0	6.7	7.1	25	11.8	1.9	12.9	3.4	12.4	0	4.9
Tretinoin	2.85	-2.35	-2.85	-2.85	-2.85	-2.85	-2.85	-2.85	-2.85	-2.85	-2.85
Triapine	8.7	-5.6	-8.2	-7.6	-4.6	-8.7	-6.1	-3.8	-6.3	-8.1	-8.2
Triciribine	14.85	-7.45	-3.45	-9.65	2.65	3.05	1.85	5.45	-3.25	-5.25	-0.75
Trifluridine	0	0.6	0	2.1	3.3	1.1	2.9	2.7	2	0	0
Tubacin	2.55	-0.85	0.05	-0.15	-0.75	0.15	-0.15	3.05	-0.25	-0.55	-1.85
Tubastatin A	3.45	-1.65	-1.95	-0.05	-2.75	-1.75	1.75	1.15	-2.45	-2.55	-1.75
Tucatinib	0	0	0	0	0	0	0	0	0	0	0
Tucidinostat	12.75	-9.25	-10.65	-5.55	-8.45	-11.05	-5.75	-4.75	-9.75	-8.85	-12.75
UCN-01	28.75	-13.45	-14.15	-5.95	-9.45	-14.95	-10.65	-9.95	-4.95	-10.05	-10.95
Ulixertinib	1.1	2.7	6.6	12.9	6.9	0	6.7	2.5	10.4	-0.2	0.8
UM729	0.1	-0.1	-0.1	-0.1	-0.1	-0.1	0.9	1.5	0	-0.1	-0.1
UNC0638	0	0	0.8	5.4	0.1	0.9	3.4	3.6	0.3	0.6	4.1
UNC0642	0	0	0	4.4	0.2	0	1	0.7	0	0	0.9
UNC1215	0	0	0	0	0	0	0	0	0	0	0
UNC2881	0.25	-0.25	-0.25	0.95	-0.05	-0.15	0.35	-0.25	0.55	-0.25	-0.25
Upadacitinib	0	0	0.8	1.3	0	0	0	0	0	2.1	0.2
Uprosertib	2.65	-2.65	-1.65	-1.95	-1.75	-2.65	-1.75	-2.65	-2.05	-2.25	-2.65
URB597	0	0	0	0	0	0	0	0	0	0	0
Valproic acid	0	0	0	0	0	0	0	0	0	0	0
Valrubicin	9.2	-2.6	-2.6	-1.5	1.6	-5.4	-3	0.3	1.7	-4.8	-6.8
Vandetanib	0	0.6	2.9	0	1.7	1.2	1.5	0	4.7	0.6	1.3
Varespladib	0	0.1	0	0	0	0	0	0	0	0	0
Varlitinib	0.3	-0.3	0.1	-0.3	2.9	1.6	3.8	5.1	-5.55112e-17	-0.3	-0.3
Vatalanib	0	0	0	0	0	0	0	0	0.7	0	0
VE-821	2.85	-2.85	-2.85	-2.85	-2.85	-2.85	-2.85	-2.85	-1.65	-2.85	-2.85
Veliparib	0	0	0	0.7	0	0	1.3	0.2	0.4	0	0
Vemurafenib	0.75	-0.75	-0.45	-0.75	-0.75	-0.75	-0.25	-0.25	-0.75	-0.75	-0.75
Venetoclax	0	2.8	0	0	0	0	0	0	0	0	0
VER 155008	4.15	-3.15	-2.75	-0.35	-0.35	-3.85	0.25	1.35	0.35	-4.05	-3.65
Verdinexor	14.15	-7.15	-11.05	-9.05	-4.95	-8.75	-6.65	-3.25	-6.55	-10.55	-9.45
Vesatolimod	0	0	1	0	0	0.4	0	0	0	0	0
VGX-1027	0	0	0	0	0	0	0	0	0	0	0
Vidofludimus	4.95	-4.85	-4.95	-4.95	-4.95	-4.95	-4.95	-2.85	-4.75	-4.95	-4.95
Vinblastine	13.05	-9.35	-8.65	5.45	9.35	-3.95	-10.05	-4.45	-7.75	-11.95	-10.75
Vincristine	17	-14.3	-13.9	-0.1	4.3	-10.4	-12.5	-8.1	-11.1	-15.1	-13.7
Vinflunine	3.6	-1.2	-1.7	-0.3	0.7	-1.5	-0.2	0.5	-1.8	-2.9	-2.3
Vinorelbine	31.15	-21.45	-18.55	-4.65	-14.75	-18.45	-11.65	-3.55	-11.25	-23.05	-22.25
Vismodegib	1.9	-1.9	-1.8	-1.8	-1.9	-1.9	-1.8	-1.9	-1.9	-1.9	-1.9
Vistusertib	12.4	-4.7	-0.9	2.7	-2.2	-0.9	0.9	-2.2	3	-2.4	-9.6
VLX1570	22.35	-4.85	-4.35	-5.55	-3.65	-3.65	-5.25	4.45	2.65	-10.15	-12.95
Volasertib	8	-0.9	-0.7	3.5	5.1	-3.6	4.2	7.5	2.4	-3.9	-4.8
Vorinostat	13.3	-8	-8.6	-5.3	-4.7	-8.6	-2.5	-3.6	-10.6	-9	-10.1
VS-4718	4.8	0.7	6.8	4.4	1.3	2	3.2	-0.4	6.6	0.8	-0.7
WEHI-539	3.1	-3.1	-3.1	-3.1	-3.1	-2.4	-3.1	-3.1	-0.7	-3.1	-3.1
XAV-939	0	0.1	1.5	0	0	3.6	0	0	2.3	0	0
ZSTK474	9.7	-5.7	7.7	-4	-1.7	-2	1.3	-0.8	0.9	-1.9	-5.3

## Sheet: drugs DSS >= 10
Selective DSS (sDSS) scores of drugs with DSS >=10 in at least one of the 12 cell lines presented as a heatmap.

## Sheet: Pearson_corr
Pairwise Pearson correlations among each cell line using the DSS of all the 503 drugs included in the DSRT screens.
	JHOS2	Kuramochi	OV90	CAOV3	OVCAR4	OVCAR5	OVCAR8	Ovsaho	COV318	COV362	HOSE.1C	HOSE.2C
JHOS2	1	0.825553	0.810813	0.815916	0.845423	0.866239	0.840771	0.840221	0.855182	0.851904	0.784137	0.77397
Kuramochi	0.825553	1	0.783522	0.778759	0.854297	0.864899	0.799743	0.893283	0.776591	0.788643	0.748099	0.754466
OV90	0.810813	0.783522	1	0.797995	0.778364	0.850679	0.815411	0.802263	0.711177	0.739399	0.730348	0.725989
CAOV3	0.815916	0.778759	0.797995	1	0.792495	0.865576	0.862127	0.793925	0.70702	0.76911	0.769014	0.786215
OVCAR4	0.845423	0.854297	0.778364	0.792495	1	0.832097	0.797016	0.850169	0.843953	0.838143	0.754649	0.748352
OVCAR5	0.866239	0.864899	0.850679	0.865576	0.832097	1	0.896743	0.831699	0.794623	0.816394	0.796179	0.79783
OVCAR8	0.840771	0.799743	0.815411	0.862127	0.797016	0.896743	1	0.774872	0.748874	0.774699	0.820353	0.811226
Ovsaho	0.840221	0.893283	0.802263	0.793925	0.850169	0.831699	0.774872	1	0.779527	0.776723	0.73816	0.728325
COV318	0.855182	0.776591	0.711177	0.70702	0.843953	0.794623	0.748874	0.779527	1	0.818649	0.760502	0.752584
COV362	0.851904	0.788643	0.739399	0.76911	0.838143	0.816394	0.774699	0.776723	0.818649	1	0.710075	0.729148
HOSE.1C	0.784137	0.748099	0.730348	0.769014	0.754649	0.796179	0.820353	0.73816	0.760502	0.710075	1	0.920826
HOSE.2C	0.77397	0.754466	0.725989	0.786215	0.748352	0.79783	0.811226	0.728325	0.752584	0.729148	0.920826	1

## Sheet: DSS PDCs
Drug sensitivity scores (DSS) for each of the 5 HGSOC PDCs and 2 HOSE cell lines screened with the panel of 503 drugs.
	FMOC04	FMOC09	FMOC11	FMOC14	FMOC24	HOSE1C	HOSE2C	HOSE_avg
4-hydroxytamoxifen	3.6	5.1	6	6.1	7.3	2.7	3	2.85
8-amino-adenosine	17.4	20.2	19.1	16	18.75	4.1	4.9	4.5
8-chloro-adenosine	7.45	5.5	6	3.3	6	0.5	3.5	2
A-1155463	18.7	9.7	16.8	21.3	36.8	22.7	6.2	14.45
A-1210477	5.7	5.9	8.8	7.6	6.7	13.7	13.7	13.7
A-1331852	7.4	3.1	9.6	8.8	23	20.6	5.8	13.2
A-366	3.9	2.3	1.1	0.5	7.2	0.8	0	0.4
A-419259	5.85	19.1	14.6	7.3	9.1	7.8	9.3	8.55
Abemaciclib	0.35	2.1	0.8	0.1	1.7	1.6	0.7	1.15
Abexinostat	12.7	5.9	13.3	13.5	15.35	24.1	20	22.05
Abiraterone	0.05	0	0	2.3	4.9	0.1	0	0.05
ABT-751	8.8	7.3	9.7	1.3	1.8	15.8	10.7	13.25
Acalabrutinib	0.6	0.8	0.2	0	0	0	0	0
Acitretin	0	0	2.8	0	0	0.1	0	0.05
Afatinib	4.1	14.4	11	7.7	2.75	0	0	0
Afuresertib	1.65	1	0.2	3.2	1.3	2.9	2.8	2.85
Aldoxorubicin	5.7	6.1	7.4	4.7	5.2	6.8	7.4	7.1
Alectinib	0	0	0.7	0	0.3	0	0	0
Alisertib	0.85	2.3	6.2	0.7	1	8.9	5.4	7.15
Allopurinol	0	0	0	0	0	0	0	0
Alpelisib	0.9	4.3	1.4	0	0.35	2.2	3.2	2.7
Altiratinib	1.05	1.7	2.4	5.1	8.2	4.2	3.4	3.8
Alvocidib	16.65	10.7	15.8	15.3	18.7	18.9	11.9	15.4
Amcasertib	0	0.3	2.6	0.1	8.9	8.8	5.2	7
AMG319	0	0	0	0	0.7	0	0	0
AMG-337	0	0	0	0	0	0	0	0
AMG-925	0	0	0	0	0	0	0	0
Aminoglutethimide	0	0	0	0	1.05	0.2	0	0.1
Amsacrine	4.55	4.7	6.3	2.2	8.05	13.7	16.7	15.2
Amuvatinib	0.3	0	0.7	2	0	0	0	0
Anagrelide	0	18.7	2.5	0	0	0	0	0
Anastrozole	0	0	0	0	0	0	0	0
Apalutamide	0	0	0	0	0.45	0	0	0
Apatinib	0.6	0	0	0	0.1	0	0	0
AR-42	9.25	5.2	10	11.5	9.3	21.1	16.9	19
Arsenic(III) oxide	0	0.2	0	1.9	0	0	0	0
ARV-825	0.6	8.3	3.2	11.4	6	17.3	7.9	12.6
Asciminib	0	0	0	0	0.9	0	0	0
ASP3026	3.85	7.2	5.5	0.8	5.1	3.4	6.4	4.9
AT 101	10.6	15.9	15.3	14.2	3.8	21.1	19.3	20.2
AT13148	0	2.6	2.8	0	4.55	8.6	6.1	7.35
AT7519	14.1	12.3	13.6	12.5	15.15	16.6	8	12.3
AT9283	2.9	5.7	4.4	1.8	4.7	2.4	7.4	4.9
Atorvastatin	0.65	4.9	3.1	3.2	6.75	10.1	10.8	10.45
Auranofin	1.9	3.5	5.5	5.2	1.1	13.3	13.3	13.3
AVN944	7.65	11.2	12	11	6.45	25	15.8	20.4
Axitinib	0.45	0	0.1	0	2.15	1.9	6.2	4.05
AZ 3146	1.3	1.1	1.3	0.9	6.25	0.9	2.4	1.65
AZ191	0.2	2.2	1.4	0.4	6.15	1	1.9	1.45
Azacitidine	4.15	4.1	5.2	5	14.2	0	0	0
AZD0156	0.8	0.1	0	0	0	1	0	0.5
AZD-1080	0.15	0	0	0	1.15	0	0.3	0.15
AZD1152-HQPA	1.95	0.1	1.7	2.2	2.6	0	0	0
AZD1208	0	3.2	0	0	0	0.2	0	0.1
AZD1480	0	0	0	0	0	0	2.8	1.4
AZD3759	0.25	2.8	3.3	0.5	0	0	0	0
AZD3965	2.7	0	0	0	1.5	0	0	0
AZD4547	0	0	0	0	0	0.8	5.8	3.3
AZD-5438	7.9	3.4	7.3	9.7	13.6	7	2	4.5
AZD-6482	0	0.1	0.9	0.4	0.5	0.3	1.2	0.75
AZD7545	0	0	0	0.4	0	0	0.4	0.2
AZD7762	7.75	6.3	9.1	6.2	9.15	7.4	7.8	7.6
AZD8055	13.95	14.5	12.9	16.2	13.3	20.7	16.2	18.45
AZD-8186	0.75	2.4	1.8	0	0	0.1	0.3	0.2
Bafetinib	0	0	0	0	0	0	0	0
Baricitinib	0	0	0	0	0.05	0	0	0
BAY 87-2243	0	0	0.9	3.1	0	0	0	0
BAY-1436032	0	0	0.6	0	4.1	0	0	0
BCI	13.15	18.3	19.2	12.6	15.15	27.4	23.2	25.3
Belinostat	9.65	6.4	14.1	16	11.4	23.4	18.1	20.75
Bentamapimod	0.4	2.9	3.2	2.3	5.8	0	0.3	0.15
Bexarotene	0	1.8	1.2	0	0.9	0	0	0
BI 2536	6.05	9.1	7.5	0.4	2.25	12.5	8.7	10.6
Bicalutamide	0	0	0	0	0.85	8.4	0	4.2
BIIB021	12.85	13.7	12.1	13.2	10.65	15	20.5	17.75
Bimatoprost	0	0	0	0	0	0	0	0
Binimetinib	0	4.2	0	0	0	0	0	0
Birabresib	4.2	3.6	4.3	1.1	7.65	15.1	13.4	14.25
Birinapant	6.4	0	11.7	4.5	21.25	0	0	0
Bleomycin	0	3.2	3.4	0.1	5.65	2.8	4.5	3.65
BMS-754807	13.75	14.7	10.8	2.2	2.75	8.9	18.7	13.8
BMS-777607	0	0	0	0	0	0	0	0
BMS863233	0	0	0.4	0	0	2.6	0.9	1.75
BMS-911543	0	2.1	0.1	0	1.05	0	0	0
Bortezomib	29.05	20.4	30.6	28.5	30.75	27.4	24.4	25.9
Bosutinib	7.4	9.2	10.5	6.6	7.55	6.8	6.2	6.5
BRD7116	0	0	2.2	0	1.5	0	0	0
Brigatinib	1.75	3.8	1	1.7	2.8	0.3	2.9	1.6
Brivanib	0	0	0	0	0	0	0	0
Bryostatin 1	0.7	0.6	2.4	0	3.45	10.3	1.6	5.95
Buparlisib	5.4	6.7	7.1	4.2	2.25	8.6	8.8	8.7
BX-912	2.85	2	1.2	0.5	4.65	4.5	8	6.25
C646	0	2.8	0	3.2	2.9	16.1	0	8.05
Cabazitaxel	17.35	13.5	21.9	0	0.3	29.9	29.8	29.85
Cabozantinib	0	0	0	0	4.45	0	0.6	0.3
Canertinib	7.4	20.8	15.7	9.5	5.3	8.4	8.2	8.3
Capecitabine	1.95	0	0.1	0.7	0.6	0.3	0	0.15
Capmatinib	0	0	0	0.1	0	0	0	0
Carboplatin	2.55	9.1	16.2	4.9	8.3	7.8	5	6.4
Carfilzomib	26.55	21.6	28.3	23.6	27.45	27.4	28.4	27.9
CC-115	5.8	6.7	6.6	8.9	6.2	12	9.2	10.6
CCT196969	3.9	3	4.2	0.1	1.6	16.2	12.8	14.5
Cediranib	0	0	0.2	0	1.85	0	0	0
Celecoxib	0	0	0	0	0	0	0	0
CEP-32496	0	1.3	3.3	0.3	0	1.3	0	0.65
CEP-37440	7.5	8.3	6.9	6	5.95	4.8	8.4	6.6
Cerdulatinib	0	0	0	3.4	3.3	0	0.8	0.4
Ceritinib	3.15	3.1	0.5	0	0.35	0.7	2.2	1.45
Chloroquine	7.6	6	8.8	7.6	10.25	6.3	7.2	6.75
Cilengitide	0.75	4.3	0	1.9	2.4	0	3.5	1.75
Cisplatin	4.8	16.6	18.9	3.7	18.6	18.3	16.4	17.35
Cladribine	0.2	1.8	0.8	0	0	0	0	0
Clofarabine	3.15	7.8	6.1	0	4.9	25	24.1	24.55
Clomifene	7.05	5	5.7	5	9.9	5.8	4.1	4.95
Cobimetinib	0	6.1	4.8	0.1	1.8	0.9	3	1.95
Copanlisib	7.3	10.5	6.2	6.6	3.1	4.8	6.6	5.7
CPI-0610	2.1	4.3	3.7	1.5	6.4	9.3	9.9	9.6
CPI-360	0.05	0	0	0	0	0	0	0
Crenolanib	3.55	3	5.3	4.4	9.25	4.8	2.8	3.8
Crizotinib	0.05	0	0	0	0.65	0	0.1	0.05
CUDC-305	11.5	9.7	9.8	9.3	8.05	11.5	15.3	13.4
CUDC-907	29.85	18.4	34.3	31.4	33.7	45.8	42.7	44.25
Cytarabine	0	6.9	2.1	0	0.6	14	6.6	10.3
Dabrafenib	0	0	0	0	0	0	0	0
Dacomitinib	3.2	16.1	13.1	4.6	0.3	1.1	0	0.55
Dactinomycin	23.6	16.7	26.5	21.7	23.2	34.6	30.5	32.55
Dactolisib	10.1	14.4	11.1	13.1	11.1	20.5	13.9	17.2
Danusertib	7.7	8.7	9.9	1.4	4.3	7.4	12.5	9.95
Darapladib	0.25	0	0.1	1.3	4.2	0	0	0
Dasatinib	6.05	17.1	13.9	5.1	4.5	4.6	6	5.3
Daunorubicin	4.65	6.4	7.8	5.8	7.6	11.5	10.9	11.2
Decernotinib	0	0	0	0	0	0	0.6	0.3
Decitabine	0	0	5.3	0	7.4	0	0.5	0.25
Deferoxamine	0	1.4	4.5	1.2	0	1.8	0	0.9
DEL-22379	6.15	5.4	11	5.1	12.7	4.8	6.1	5.45
Dexamethasone	0	0	0	0	0	0	0	0
Digoxin	9.4	14.3	12	10.3	17.1	11.1	9.5	10.3
Dinaciclib	20.75	10.3	17.5	18.5	18.8	28	15.4	21.7
Docetaxel	15.55	13.9	21.6	0	0.6	29.3	27.6	28.45
Doramapimod	0	0.8	2.4	0	1.85	5	2.9	3.95
Dovitinib	0	0	0.1	0	1.6	0	0	0
Doxorubicin	4.7	6.5	6.4	3.6	5.65	0	0	0
Duvelisib	0	0	0.7	0	0.65	0.2	0	0.1
E7820	2.9	12.4	18.3	4.5	16.3	7.3	5	6.15
Eltanexor	14.7	13.3	23.7	12.4	23.7	34.6	15.7	25.15
Enasidenib	0	0	0	0	0	0	0	0
Encorafenib	0	0	0	0	0	0	0.5	0.25
ENMD-2076	6	8.6	8.6	5.2	4.95	7.7	10.3	9
Ensartinib	0.05	1.1	0.2	0	0.7	0.5	1.9	1.2
Entinostat	7.1	1.6	9	8.6	8.4	17.3	11.8	14.55
Entospletinib	0	0	0.7	0	0	0	0	0
Entrectinib	0.1	0.3	1.1	0	0	0.1	0	0.05
Enzalutamide	0	0	0	0	0	0	0	0
Enzastaurin	0	1.5	0	5	3.95	0.2	1.5	0.85
Epacadostat	0	0	0	0	0.1	0	0	0
Epirubicin	4.2	5.2	6.6	3.8	4.8	9.6	10.3	9.95
EPZ015666	0	0.3	0	0	0.5	0	0	0
EPZ031686	0	0	0	0	0	0	0	0
EPZ-5687	0.05	0	0	0	1.7	0	0	0
Erastin	0.85	2.2	17	14.6	0.1	0	0	0
Erdafitinib	0	0	0.7	0	1.1	3.2	11.2	7.2
Eribulin	15.95	13.1	20.7	0	0.6	25.8	24.3	25.05
Erlotinib	3.3	11	11.3	3.7	3.6	0	0.3	0.15
Etoposide	2.55	5.6	4.8	1.7	1.9	6.5	10.1	8.3
Everolimus	0	3.9	2.7	1.7	7.5	4.3	6.3	5.3
Exemestane	0	0	0	0	0.35	0	0	0
Fedratinib	3.65	5.1	4.3	1.7	6.9	7.1	8.5	7.8
Filanesib	6.65	7.5	10.7	0	0	21.8	16.2	19
Filgotinib	0	0.4	0	0	3.1	0.1	0	0.05
Finasteride	0	0	0	0	1.1	0	0	0
Fingolimod	5.8	6	5.8	7.3	10.8	7.4	5.4	6.4
Floxuridine	6.7	2.2	3.7	0.8	0	4.7	2.5	3.6
Fludarabine	0	0.8	0	0	0	25.2	22.6	23.9
Fluorouracil	2.65	0	0	0	0.1	2.5	0	1.25
Flutamide	0.05	0	0	0	2.1	0.2	0	0.1
Foretinib	1.1	1.1	0.8	0.6	1.35	1.9	4.5	3.2
Fostamatinib	0	1.2	2.6	0	3.6	2	8.4	5.2
FRAX486	4.5	3.7	6.5	0.2	9.45	7.6	12.1	9.85
Fulvestrant	0	0	0	0	0	0	0	0
Galiellalactone	5.9	6.7	4	5.5	1.65	8.1	7.3	7.7
Galunisertib	0	0	0	0	0.35	0	0	0
Gandotinib	5.25	5.1	7.1	6.1	7.6	5.9	8.9	7.4
Ganetespib	13.4	12.3	12.9	10.9	8.9	22.9	26.1	24.5
GDC-0623	0	4	1.8	0.1	1.35	0	1.3	0.65
GDC-0853	0	0	0	0	0	0	0	0
GDC-0919	0	0.3	1.7	0.8	0.55	0	0	0
Gedatolisib	10.5	11.3	9	10.2	9.05	17.9	13.1	15.5
Gefitinib	3.4	10.9	10.9	6.6	5.8	0	0.3	0.15
Gemcitabine	5.15	10.5	9.4	0	6	8.2	6.7	7.45
Gilteritinib	1.1	1.7	1.9	0	0.1	0	0	0
Givinostat	5.5	1.5	6.4	4.4	5.45	12.3	8.6	10.45
Glasdegib	0	0	0	0	2.75	0	0	0
Glesatinib	0	0	0	0.2	0.6	2.9	1.9	2.4
GNE-0877	0	0	0	0	0	0	0	0
GNE-7915	0	0	0	0	0	0	0	0
Golvatinib	0.7	0	0	0	3.35	0	0	0
Goserelin	0	0	0	0	0	0	0	0
GSK-1070916	2.25	0	2.8	0	0.55	1.3	1.4	1.35
GSK2256098	0	1.4	0	0	0.2	0	0	0
GSK-2334470	0.5	0	0	0.6	0	4.5	2.6	3.55
GSK2636771	0.65	0	0	2.5	3	1.2	0	0.6
GSK2656157	0	0	0	0	0	0	0	0
GSK269962	0.6	2.3	3.7	2.2	2.3	12.7	6	9.35
GSK2801	0	0	0	0	0	0	0	0
GSK2830371	0	0	0	0	2.05	0	0	0
GSK2879552	0.4	0	0	0	0.9	0	0	0
GSK343	0	0.1	0	0	0.55	0	0	0
GSK-461364	9.8	12.6	12	3.9	6.1	13.7	10.1	11.9
GSK650394	0	0	0	0	0.65	0	1.2	0.6
GSK-690693	7.3	2.4	1.5	2.7	1.6	1.4	3.7	2.55
GSK923295	12.65	7.3	11.9	3.5	4.8	14.1	11.1	12.6
GSK-J4	0.2	0	0	1.3	3.9	2.5	0.8	1.65
Hydroxyfasudil	0	0	0	0	1.25	0	0	0
Hydroxyurea	0.8	0.9	2.9	0	1.05	8.2	8	8.1
I-BET151	3.15	4.5	4.5	1.3	7.05	13.8	11.3	12.55
Ibrutinib	0.35	6	5.6	2.7	0.5	0	0	0
Icotinib	0.8	8	8.6	2.1	1	0	0	0
Idarubicin	5.1	6.3	8.1	6.1	9.4	14.2	13.7	13.95
Idasanutlin	0.5	2	5.2	2.5	1.9	16	10.5	13.25
Idelalisib	0.1	2	1.9	0	0	0.1	1	0.55
Imatinib	0	0	0	2	2.75	0.2	0	0.1
Imiquimod	0	0	0	0	0	0	0	0
Indibulin	8.6	4.7	6	0	6	20.1	18.3	19.2
Infigratinib	0	0	0	0	0.05	0	0	0
IOX-1	0	0	1.6	1.9	0	4.6	3.4	4
IOX-2	0	0	0	0	1.75	0.1	0	0.05
Ipatasertib	4.2	0.1	0.8	2.8	3	2.7	4.4	3.55
Itraconazole	0.1	0.8	1.2	1.3	4.9	0	0	0
Ivosidenib	0	0	0	0	0.2	0	0	0
Ixabepilone	1.85	1.7	3.1	0	0	1.6	2	1.8
Ixazomib	13.55	6.8	17.1	15.3	16.8	7.4	7.8	7.6
JPH203	0	0	0	0	0	0	0	0
JQ1	7.1	5.9	6.9	6	10.55	14.3	12.4	13.35
KD025	3.55	0.2	1.6	2.7	10.4	0	0	0
KU-60019	1.9	0	1	0.3	5.75	0	0	0
Lapatinib	0	2.9	3.3	0.5	0.05	0	0	0
Larotrectinib	0	0	0	0	0	0	0	0
Lasofoxifene	0	0	0	1.1	0	0	0	0
Lenalidomide	0	0	0	0	0.6	0	0	0
Lenvatinib	0	0	0	0	0	0.4	2.9	1.65
Letrozole	0	0	0	0	0	0	0	0
Linifanib	0	0	0	0	0	0	0	0
Linsitinib	2.5	0.1	0.1	0	2.1	0.7	2	1.35
Litronesib	7.8	6.8	11.2	0	0	25	16.7	20.85
Lomeguatrib	0	0	0	0	0	0	0	0
Lonafarnib	9.45	7	9.3	10.3	7.5	8	8.9	8.45
Losmapimod	0	0	1.4	0	0	0	0	0
Lovastatin	0	3.3	1.3	0	2.5	7.5	7.8	7.65
Lucitanib	0.4	1.2	1.1	0	1.45	1.5	5.9	3.7
Luminespib	13.95	16.9	14.5	13	9.4	23.1	23	23.05
LY-2584702	0	0	0	0	0	1.9	3.2	2.55
LY-2874455	1.8	3.3	2.4	0	1.7	8.5	22.7	15.6
LY3009120	1.85	9.5	7.4	1.3	1.7	4.2	5	4.6
LY3023414	6.85	7.4	6.9	8.3	7.6	15.1	9.9	12.5
Marimastat	0	0.1	0.4	0	0	0	0	0
Masitinib	0.9	2.7	3.9	5.4	5.6	1.8	1.3	1.55
Megestrol acetate	0	0	0	0	0	0	0	0
Mepacrine	13.6	10.3	13.8	9.8	20.2	9.7	8.2	8.95
Mercaptopurine	3.75	0	0	0	0.85	0	0	0
Merestinib	0	1.6	0	0	1.15	0	0	0
Metformin	0	0	0	0	0	0	0	0
Methotrexate	2.2	0	0	0	0	13.7	13.2	13.45
Methylprednisolone	0	0.1	0.6	0	0	0	0	0
Midostaurin	8.1	10.6	5.5	3	9.3	11.7	15.1	13.4
Milciclib	12.7	7.6	9.9	6.3	8.25	8.8	7.4	8.1
Miltefosine	2.55	8.4	5.7	8.7	9.8	5.5	5.9	5.7
Mitomycin C	0	2.7	1.6	0	0.45	0	0	0
Mitotane	0	0	0	0	0	0	0	0
Mitoxantrone	4.55	8.8	6.9	3.2	3.45	12.5	12.8	12.65
Mivebresib	13.8	10.9	15.3	11.7	17.6	30.7	25.6	28.15
MK-0752	0	0	0	0	0	0	0	0
MK-2206	1.75	2.7	0.9	2	1.5	2.1	2.6	2.35
MK-8745	1.3	0.2	4	0.2	0.2	2.1	3.5	2.8
MK-8776	2.45	0	2.4	0.9	0.3	5.1	5.1	5.1
ML323	0	0	0	0	0.8	0	0	0
ML390	2.9	0	3.6	0	0.8	19.8	13.4	16.6
Mocetinostat	6.35	3.7	9.7	10.1	11.45	17.8	15.7	16.75
Molibresib	1.7	2.1	3.5	1.7	5	9.8	10	9.9
Momelotinib	0.1	1.2	1.9	1.7	5.95	6.8	5.8	6.3
Motesanib	0	0	0.2	0	0.15	0	0	0
Motolimod	0	0	0	0	0	0	0	0
MST-312	2.9	9.7	9	8.2	5.55	11.9	10.5	11.2
Mubritinib	0	0	0.6	0.7	0	0	0	0
Napabucasin	10.75	19.2	21.8	18.2	17.5	28.9	24.2	26.55
Navitoclax	4.85	0	5.7	7.3	21.15	24.2	5.9	15.05
Necrostatin 2	0	0	0	0	0	0	0	0
Neflamapimod	0	1.1	1	0	0.05	0.1	0	0.05
Nelarabine	0	0	0	0	1.75	0	0	0
Neratinib	1.15	9.8	9.5	2.5	1.1	0	1	0.5
Nilotinib	0	0.7	4.6	0.9	3.7	0	0	0
Nilutamide	0	0	0	0	0.65	0.8	0	0.4
Nintedanib	0.25	4.6	2.5	3.3	5.85	3.1	6.3	4.7
Niraparib	0.55	1.6	1.4	0	5.55	3.9	1.9	2.9
NMS-873	7.55	5.3	9.4	9.2	9.15	9.3	8.1	8.7
NVP-AEW541	7.7	7.6	7.5	3.1	7.85	6.2	8.3	7.25
NVP-BGT226	12.15	11.9	12.6	14.9	10.7	22.2	15.7	18.95
NVP-BHG712	0	3	4.7	3.3	7.9	2.2	2.7	2.45
NVP-CGM097	5.45	5.9	7.4	6.3	8.6	11.4	16.5	13.95
NVP-LCL161	14.05	0	15.7	7.1	32.15	0.7	0	0.35
NVP-LGK974	0.15	0	0	0.2	0.35	0	0	0
NVP-RAF265	1.4	0	6.7	1.6	2	6.9	4.5	5.7
NVP-SHP099	0	1.9	0.1	0	4.3	0	0	0
Olaparib	3.45	3.2	1.5	4.4	4.6	0.8	2.5	1.65
Olmutinib	0.05	3.5	0.4	0	0	0	0	0
Omacetaxine	23.7	19.1	27.2	21.9	23.65	31	18.6	24.8
Omaveloxolone	13.5	14	19.3	11.6	9.7	16.5	16.3	16.4
Omipalisib	11.7	19.1	17.7	15.2	8.5	16.6	18.1	17.35
Onalespib	10.4	9	9.4	9	5.45	9.2	11.7	10.45
ONX-0914	19.85	12.8	22.7	14.1	20.9	27.9	21.3	24.6
Oprozomib	19.5	10.6	23.6	19.5	20.9	18.8	17.1	17.95
Orteronel	0	0	0	0	0	0	0	0
Osimertinib	4	11.3	9.5	6.1	4.35	4.7	0.9	2.8
OSU-03012	1.2	0	0	0	3.05	21.7	8.9	15.3
OTS167	11.3	13.1	12.4	13	12.85	19.8	12.4	16.1
OTS-964	14.15	13.2	15	12.9	17.8	20.1	13.4	16.75
Oxaliplatin	5.4	14.9	17.3	6.8	11.35	10.7	6	8.35
PAC-1	0	4.8	3.1	5	1.2	3.1	2.7	2.9
Paclitaxel	15.95	13.6	18.4	0.4	0.1	25.1	25	25.05
Pacritinib	6.7	5.5	7.7	5.2	7.95	8.2	8.2	8.2
Palbociclib	0.65	0.5	1.4	1.6	2.95	4.5	2.9	3.7
Palomid-529	0	0.4	0.4	0	0	0	0	0
Panobinostat	11	5.5	13.7	15.4	13.3	24.1	21.1	22.6
Pazopanib	0	0	0	0	3.8	0	0	0
PCI-34051	0	1.1	0.6	1.1	0.4	2.5	1.5	2
PD0325901	0	8	3	0.2	0.2	0	0.4	0.2
Peficitinb	0	0	0	0	0	0	1.4	0.7
Pemetrexed	2.05	0	0	0	1.55	22.9	20.4	21.65
Pentostatin	0	0	0	0	0	0	1.5	0.75
Perifosine	0	0	0	0	3.35	0	0	0
Pevonedistat	3.75	10.1	5.2	0.3	10.65	17.2	22.6	19.9
Pexidartinib	0.1	4.1	2.6	0	1.3	0	0	0
PF-00477736	12.75	7.6	16.4	6.8	10.05	13.5	18.3	15.9
PF-00562271	5.3	5.1	4.9	3.6	5.3	4.6	3.9	4.25
PF-03758309	9.6	10.2	14.3	6.5	8.1	20.6	7.5	14.05
PF-04708671	1.9	0.1	0.5	1.3	5.2	0	0	0
PF06650833	0	0	0	0	0	0	0	0
PF-3845	0	0	0	0	0.4	0	0	0
PF-4800567	0	0	0	0.3	0	0	0	0
PF-670462	0.05	0	2.5	0.2	0.85	1.6	0.9	1.25
PFI-1	1.2	3.2	1.6	1.2	3.2	3.1	4.3	3.7
PH-797804	0	0	0	0	0	0	0	0
PHA 408	0	4.8	4.7	4	9	6.5	4.8	5.65
Pictilisib	8.15	11.9	8.3	9.2	5.35	6.8	8.2	7.5
Pilocarpine	0	0	0	0	2.65	0	0	0
Pinometostat	0	0	0	0	0	0	0	0
Pirfenidone	0	0	0.1	0	0	0	0	0
Pixantrone	0.2	0	1.7	0	0	0	0	0
Plerixafor	0	0	0	0	0	0	0	0
Plicamycin	15.6	2.6	4.3	10.1	9	0	0	0
Pomalidomide	0	0	0	0	0	0	0	0
Ponatinib	3.75	5.7	3.5	6.7	2.55	3.3	8.5	5.9
Poziotinib	3.5	16.7	16.4	6.5	2.1	0.4	0	0.2
Pracinostat	10.8	5.8	13.2	12.4	14.8	22.2	18.5	20.35
Pravastatin	0	0	0	0	0.35	0	0	0
Prednisolone	0	0	0	0	0.65	0	3.3	1.65
Prexasertib	22.55	19.5	27.1	22.6	24.7	40.9	36.7	38.8
PS-1145	0	1.1	0.8	0	2.75	0	0	0
PTC-209	6.1	6	10	2.7	1.35	8.1	9.6	8.85
Quisinostat	11	4.8	16.5	10.7	13.55	22.9	19	20.95
Quizartinib	0.45	0	0	0	3.85	0	0.8	0.4
Rabusertib	1.7	0	2	3.8	3.6	1.8	2	1.9
Radotinib	0	0	0	0	1	0	0	0
Ralimetinib	1.05	1.9	6.5	2.2	1.95	1.1	0.5	0.8
Raloxifene	1.95	0.7	2.9	2.6	8.45	0	0	0
Raltitrexed	2.7	0	0	0.3	0.05	21.8	20.3	21.05
Ravoxertinib	1.2	1.9	2.2	0	5.5	0	0	0
Regorafenib	0	1.3	2.6	2.6	1.9	1.6	2.7	2.15
Resatorvid	0	0	0	0	0	0	0	0
Resiquimod	0	0.2	0	0	1.5	0	0	0
Resminostat	6.7	3.3	8.7	8.2	6.3	19.3	12	15.65
RGFP966	0.6	0	3.2	1.9	2.9	1.1	2.4	1.75
Ribociclib	0.05	0	0	0	1.8	0	0	0
Ridaforolimus	1.65	4.2	4.5	3.4	0	2.3	1	1.65
Rigosertib	13.2	15.4	19	0.1	6.5	28.4	20.8	24.6
Ripasudil	0	0	0	0	0	2	0.6	1.3
RO5126766	0	0.7	0	0	0	0	0	0
Rociletinib	5.2	8.4	7.6	5.2	2.45	4.2	6.8	5.5
Rocilinostat	3.2	0.8	4.3	4.5	5.4	9.3	5.7	7.5
Romidepsin	26.2	17.6	29.6	28.7	32.9	39.3	35.8	37.55
Roxadustat	0	0	0	0	3.3	0	0	0
RSL3	0	0	0	0	0	14.5	25.4	19.95
Ruboxistaurin	6.85	7.5	8.5	6.8	6.45	6.3	6.2	6.25
Rucaparib	0	0	0	0.3	12.9	0	0	0
Ruxolitinib	0	0	0	0	1.6	0	0	0
S-63845	0.05	0	0	0	8	0	0	0
Sabutoclax	4.75	9.3	11.8	12.6	6.6	18	16.1	17.05
Salinomycin	11.55	16.4	18.8	23.3	26.1	21.2	22.1	21.65
Sapanisertib	7.5	8.7	7.6	9.5	7.7	13	10.9	11.95
Sapitinib	0.6	10.4	8.8	4.2	0.2	0	0	0
SAR405838	0	1.6	4.9	1.6	3.4	14.7	16.9	15.8
Saracatinib	4.6	11	12	5	4.7	2	5	3.5
Saridegib	0	0	0	0	0.3	2.3	0.1	1.2
SB 743921	2.4	2.4	1.9	0	0	15.8	9.2	12.5
SCH772984	0.35	9.6	7.4	1.1	3.15	0.2	1.1	0.65
Seliciclib	0.1	0	0	1.5	1.35	1.1	0	0.55
Selinexor	12.45	12.8	22.4	10.7	21.5	29	9.3	19.15
Selonsertib	0	0	0	0	0.6	0	0	0
Selumetinib	0	10.6	4.9	1.3	0.4	0.2	0	0.1
Senexin B	0	0	0	0	0.2	0	0	0
Serabelisib	0.6	1.3	0.6	0.1	0	0	5.1	2.55
SGC0946	0.95	0	0.6	0	3.95	0	0	0
SGC-CBP30	1.3	2.5	4.6	1	5.6	11	6.1	8.55
SGI-1776	5.6	4.5	6	5	8.05	8	7.2	7.6
SH-4-54	4	10.3	6	5.9	6.2	7.5	7.5	7.5
Silmitasertib	3.2	4.5	4.8	4.9	2.55	7.7	4.5	6.1
Simvastatin	0.6	3.6	2.8	0.9	5.2	8.7	8.8	8.75
Sirolimus	1.1	1.4	2.1	1	6.1	4.8	0	2.4
Sitravatinib	0.45	1.4	1.1	1.2	5.8	2.6	3.3	2.95
SN-38	23.5	15.1	26.6	20.4	24.75	37.3	36.4	36.85
SNS-032	18.65	11.6	16.9	17.9	17.9	21.2	12.1	16.65
Sonidegib	0	0.1	0.4	0	2.45	1.6	1.8	1.7
Sonolisib	0	0	0	0	0.25	0	0.6	0.3
Sorafenib	0	0	0	0	0	0	0	0
Sotrastaurin	0	0	2.1	0	1.85	0	0	0
Spebrutinib	0	1.5	0.9	0	0	0	0.4	0.2
StemRegenin 1	1.95	0.3	1	0.6	6.15	3.8	2.2	3
Sunitinib	0	0	0	0	0	0	0	0
Tacedinaline	0	0	1	0.6	2.05	0.6	0.7	0.65
Tacrolimus	0	0	1.4	1.4	5	0.3	0	0.15
TAK-285	0	3.7	2.7	1	0.9	0	0	0
TAK-901	4.85	7	4.3	0	1.15	3.5	7.4	5.45
Taladegib	0	0	0	0	0	0	0	0
Talazoparib	0.25	0.9	1.4	0.7	4.1	10.1	8.7	9.4
Talmapimod	0	0	0.2	0	0	0	0	0
Tamatinib	0	0.7	3.8	0	5.3	0	6.2	3.1
Tamoxifen	3.75	1.6	3.9	4	7.35	7.9	1.3	4.6
Tandutinib	0	0	0	0	0.75	0	0	0
Tanzisertib	0	0	0	0	1.45	0	0	0
Tarenflurbil	0	0	0	0	1.05	0	0	0
Taselisib	4.2	10.1	6.7	4.3	0.85	4.5	7.8	6.15
Tasquinimod	0	0	0	0	2.3	0	0	0
Tazemetostat	0	0	0	0	0	0	0	0
Telatinib	0.05	0	0	0	0.4	0	0	0
Temozolomide	0	0	0	0	0	0	0.5	0.25
Temsirolimus	2.25	3.5	2.8	8.9	0.5	3.9	3.2	3.55
Teniposide	0	0	0	0	2.75	0	0	0
Tepotinib	0.75	0	0	0	1.9	0	0	0
Tesevatinib	2.25	16.3	13.6	6.5	2.4	1.6	0	0.8
TEW-7197	0	0	0.4	0	0.85	0	0.9	0.45
TG100-115	0	0.3	0.4	0.7	0.1	0	0	0
TGX-221	0.35	0	0.3	0	0.75	0	0	0
TH588	1.15	1.2	2.2	0.2	0.2	0	0	0
Thalidomide	0	0	0	0	0	0	0	0
Thioguanine	5.75	0	0	0	0.95	3.4	2.4	2.9
THZ2	27.45	16.9	26.4	23.4	26.8	28.9	23.8	26.35
Tideglusib	0	0	0	0	0	0	0	0
Tipifarnib	4.45	2.2	5.3	3.5	4.1	9.2	3	6.1
Tirabrutinib	0	0	1.6	0	0	0	0	0
Tivantinib	5.1	4.3	2.8	0	0.65	5.2	4.7	4.95
Tivozanib	0.3	0.4	1.9	0.5	0.9	2.4	6.8	4.6
Tofacitinib	0	0	0	0	0.5	2.8	0.2	1.5
Topotecan	10.35	8.4	12.4	9.4	7	26.6	24.8	25.7
Toremifene	4	3.8	4.3	5.2	7	3.5	1.6	2.55
Tosedostat	12.6	6.6	14.9	5.3	19.7	0	2.1	1.05
Tozasertib	2.9	4.7	4.2	0.6	0.65	5.2	6.8	6
TRAM-34	0	0	0	0	0	0	0	0
Trametinib	0.75	9.9	4.8	0.9	0	0	0	0
Tretinoin	0	0	2	0	0	0	5.7	2.85
Triapine	0	0.9	1.7	0	1.15	9.7	7.7	8.7
Triciribine	13.55	17.6	15.5	11.3	12.6	16	13.7	14.85
Trifluridine	0	0	0.3	0	0	0	0	0
Tubacin	0	0	4.2	2.9	0.25	2.5	2.6	2.55
Tubastatin A	1.4	0.5	1.7	1.3	0.85	4.2	2.7	3.45
Tucatinib	0	0	0	0	0	0	0	0
Tucidinostat	5.9	0.8	7.7	7.4	9	14.7	10.8	12.75
UCN-01	26.5	20.7	22.2	19.8	24.4	27.8	29.7	28.75
Ulixertinib	0.15	6.7	6.4	0.6	0.05	0	2.2	1.1
UM729	0.1	0	1.1	0.1	0.6	0.2	0	0.1
UNC0638	4.3	1.9	3.5	3.1	7.6	0	0	0
UNC0642	1.2	0.2	2.3	0.1	4.3	0	0	0
UNC1215	0	0	0	0	0	0	0	0
UNC2881	0	0	0	0	0.4	0	0.5	0.25
Upadacitinib	0.1	0	0	0	1.2	0	0	0
Uprosertib	1.9	0	0	3.5	1.35	3.2	2.1	2.65
URB597	0	0	0	0	0	0	0	0
Valproic acid	0	0	0	0	0	0	0	0
Valrubicin	5.75	7.1	7.3	5.1	7	10.1	8.3	9.2
Vandetanib	0.55	3.1	3.1	0.1	1.7	0	0	0
Varespladib	0	0	0	0	0.1	0	0	0
Varlitinib	1.1	6.5	8.6	0.5	0.5	0.4	0.2	0.3
Vatalanib	0	0	0	0	2.8	0	0	0
VE-821	0	0	0	1.9	3.65	4	1.7	2.85
Veliparib	0	0	0	0	1.3	0	0	0
Vemurafenib	0	0	1.6	1.3	1.65	0.4	1.1	0.75
Venetoclax	0	0	0	0	1.8	0	0	0
VER 155008	0.95	2	3.2	2.5	2.1	2.7	5.6	4.15
Verdinexor	3.7	7.6	10.9	6	11.15	22.2	6.1	14.15
Vesatolimod	0	0.2	0	0	0	0	0	0
VGX-1027	0	0	0	0	0	0	0	0
Vidofludimus	0.05	0	0.6	0	0	6	3.9	4.95
Vinblastine	15.3	8.3	13	0	0.45	13.8	12.3	13.05
Vincristine	14.9	12.5	13.8	0.3	5.05	16.3	17.7	17
Vinflunine	4.1	3.6	3.4	0	0	3.6	3.6	3.6
Vinorelbine	19.25	17.9	26.2	2.4	6.6	30.2	32.1	31.15
Vismodegib	0	0	0	0	1.95	3.8	0	1.9
Vistusertib	8.75	8.9	7.8	12.6	8.35	14.5	10.3	12.4
VLX1570	12.1	23	18.5	14.8	15.4	23.3	21.4	22.35
Volasertib	3.9	5.1	7	0.4	2.9	9.7	6.3	8
Vorinostat	6	3.1	7.9	6.8	10.1	15.9	10.7	13.3
VS-4718	5.4	11.5	3.8	0.7	3.2	3.6	6	4.8
WEHI-539	0	0	3.1	1.5	3.7	4.3	1.9	3.1
XAV-939	1.1	0	1.5	2.1	3.55	0	0	0
ZSTK474	8.5	11.8	10	9.8	4.65	8.8	10.6	9.7

## Sheet: sDSS PDCs
Selective DSS scores (sDSS) for each of the 5 PDCs HGSOC cell lines for those drugs shared with the HOSE panel.
	FMOC04	FMOC09	FMOC11	FMOC14	FMOC24
Idarubicin	-8.85	-7.65	-5.85	-7.85	-4.55
Auranofin	-11.4	-9.8	-7.8	-8.1	-12.2
Plicamycin	15.6	2.6	4.3	10.1	9
Clofarabine	-21.4	-16.75	-18.45	-24.55	-19.65
Vincristine	-2.1	-4.5	-3.2	-16.7	-11.95
Vinorelbine	-11.9	-13.25	-4.95	-28.75	-24.55
Vinblastine	2.25	-4.75	-0.05	-13.05	-12.6
Cytarabine	-10.3	-3.4	-8.2	-10.3	-9.7
Fluorouracil	1.4	-1.25	-1.25	-1.25	-1.15
Mitoxantrone	-8.1	-3.85	-5.75	-9.45	-9.2
Paclitaxel	-9.1	-11.45	-6.65	-24.65	-24.95
Topotecan	-15.35	-17.3	-13.3	-16.3	-18.7
Temozolomide	-0.25	-0.25	-0.25	-0.25	-0.25
Mitotane	0	0	0	0	0
Allopurinol	0	0	0	0	0
Hydroxyurea	-7.3	-7.2	-5.2	-8.1	-7.05
Mercaptopurine	3.75	0	0	0	0.85
Thioguanine	2.85	-2.9	-2.9	-2.9	-1.95
Epirubicin	-5.75	-4.75	-3.35	-6.15	-5.15
SN-38	-13.35	-21.75	-10.25	-16.45	-12.1
Raltitrexed	-18.35	-21.05	-21.05	-20.75	-21
ABT-751	-4.45	-5.95	-3.55	-11.95	-11.45
Indibulin	-10.6	-14.5	-13.2	-19.2	-13.2
Nelarabine	0	0	0	0	1.75
Docetaxel	-12.9	-14.55	-6.85	-28.45	-27.85
Pentostatin	-0.75	-0.75	-0.75	-0.75	-0.75
Floxuridine	3.1	-1.4	0.1	-2.8	-3.6
Gemcitabine	-2.3	3.05	1.95	-7.45	-1.45
Teniposide	0	0	0	0	2.75
Dactinomycin	-8.95	-15.85	-6.05	-10.85	-9.35
Cladribine	0.2	1.8	0.8	0	0
Mitomycin C	0	2.7	1.6	0	0.45
Carboplatin	-3.85	2.7	9.8	-1.5	1.9
Cisplatin	-12.55	-0.75	1.55	-13.65	1.25
Oxaliplatin	-2.95	6.55	8.95	-1.55	3
Daunorubicin	-6.55	-4.8	-3.4	-5.4	-3.6
Etoposide	-5.75	-2.7	-3.5	-6.6	-6.4
Doxorubicin	4.7	6.5	6.4	3.6	5.65
Valrubicin	-3.45	-2.1	-1.9	-4.1	-2.2
Ixabepilone	0.05	-0.1	1.3	-1.8	-1.8
Fludarabine	-23.9	-23.1	-23.9	-23.9	-23.9
Bleomycin	-3.65	-0.45	-0.25	-3.55	2
Capecitabine	1.8	-0.15	-0.05	0.55	0.45
Chloroquine	0.85	-0.75	2.05	0.85	3.5
Omacetaxine	-1.1	-5.7	2.4	-2.9	-1.15
8-chloro-adenosine	5.45	3.5	4	1.3	4
8-amino-adenosine	12.9	15.7	14.6	11.5	14.25
Aldoxorubicin	-1.4	-1	0.3	-2.4	-1.9
Amsacrine	-10.65	-10.5	-8.9	-13	-7.15
Cabazitaxel	-12.5	-16.35	-7.95	-29.85	-29.55
Pixantrone	0.2	0	1.7	0	0
Eribulin	-9.1	-11.95	-4.35	-25.05	-24.45
Trifluridine	0	0	0.3	0	0
Vinflunine	0.5	0	-0.2	-3.6	-3.6
Bortezomib	3.15	-5.5	4.7	2.6	4.85
Carfilzomib	-1.35	-6.3	0.4	-4.3	-0.45
Tosedostat	11.55	5.55	13.85	4.25	18.65
Oprozomib	1.55	-7.35	5.65	1.55	2.95
ONX-0914	-4.75	-11.8	-1.9	-10.5	-3.7
Ixazomib	5.95	-0.8	9.5	7.7	9.2
VLX1570	-10.25	0.65	-3.85	-7.55	-6.95
Gefitinib	3.25	10.75	10.75	6.45	5.65
Imatinib	-0.1	-0.1	-0.1	1.9	2.65
Vatalanib	0	0	0	0	2.8
Erlotinib	3.15	10.85	11.15	3.55	3.45
Lapatinib	0	2.9	3.3	0.5	0.05
BI 2536	-4.55	-1.5	-3.1	-10.2	-8.35
Palbociclib	-3.05	-3.2	-2.3	-2.1	-0.75
AT9283	-2	0.8	-0.5	-3.1	-0.2
Selumetinib	-0.1	10.5	4.8	1.2	0.3
Afatinib	4.1	14.4	11	7.7	2.75
Dovitinib	0	0	0.1	0	1.6
Crizotinib	0	-0.05	-0.05	-0.05	0.6
Danusertib	-2.25	-1.25	-0.05	-8.55	-5.65
Foretinib	-2.1	-2.1	-2.4	-2.6	-1.85
SNS-032	2	-5.05	0.25	1.25	1.25
Alvocidib	1.25	-4.7	0.4	-0.1	3.3
Ponatinib	-2.15	-0.2	-2.4	0.8	-3.35
Perifosine	0	0	0	0	3.35
Motesanib	0	0	0.2	0	0.15
Cediranib	0	0	0.2	0	1.85
Tivozanib	-4.3	-4.2	-2.7	-4.1	-3.7
PF-00477736	-3.15	-8.3	0.5	-9.1	-5.85
AZD7762	0.15	-1.3	1.5	-1.4	1.55
AZD1152-HQPA	1.95	0.1	1.7	2.2	2.6
AZD8055	-4.5	-3.95	-5.55	-2.25	-5.15
Doramapimod	-3.95	-3.15	-1.55	-3.95	-2.1
Bryostatin 1	-5.25	-5.35	-3.55	-5.95	-2.5
BMS-754807	-0.05	0.9	-3	-11.6	-11.05
Idelalisib	-0.45	1.45	1.35	-0.55	-0.55
Trametinib	0.75	9.9	4.8	0.9	0
Ruxolitinib	0	0	0	0	1.6
MK-2206	-0.6	0.35	-1.45	-0.35	-0.85
Alisertib	-6.3	-4.85	-0.95	-6.45	-6.15
Nilotinib	0	0.7	4.6	0.9	3.7
Vemurafenib	-0.75	-0.75	0.85	0.55	0.9
Vandetanib	0.55	3.1	3.1	0.1	1.7
Linsitinib	1.15	-1.25	-1.25	-1.35	0.75
Tepotinib	0.75	0	0	0	1.9
Dasatinib	0.75	11.8	8.6	-0.2	-0.8
Tofacitinib	-1.5	-1.5	-1.5	-1.5	-1
Axitinib	-3.6	-4.05	-3.95	-4.05	-1.9
Saracatinib	1.1	7.5	8.5	1.5	1.2
Bosutinib	0.9	2.7	4	0.1	1.05
Canertinib	-0.9	12.5	7.4	1.2	-3
Pazopanib	0	0	0	0	3.8
Tandutinib	0	0	0	0	0.75
Enzastaurin	-0.85	0.65	-0.85	4.15	3.1
Masitinib	-0.65	1.15	2.35	3.85	4.05
Pictilisib	0.65	4.4	0.8	1.7	-2.15
Sorafenib	0	0	0	0	0
Seliciclib	-0.45	-0.55	-0.55	0.95	0.8
Sunitinib	0	0	0	0	0
Dactolisib	-7.1	-2.8	-6.1	-4.1	-6.1
Quizartinib	0.05	-0.4	-0.4	-0.4	3.45
Gandotinib	-2.15	-2.3	-0.3	-1.3	0.2
AZ 3146	-0.35	-0.55	-0.35	-0.75	4.6
Sotrastaurin	0	0	2.1	0	1.85
Midostaurin	-5.3	-2.8	-7.9	-10.4	-4.1
Regorafenib	-2.15	-0.85	0.45	0.45	-0.25
UCN-01	-2.25	-8.05	-6.55	-8.95	-4.35
Ruboxistaurin	0.6	1.25	2.25	0.55	0.2
Tivantinib	0.15	-0.65	-2.15	-4.95	-4.3
Volasertib	-4.1	-2.9	-1	-7.6	-5.1
NVP-RAF265	-4.3	-5.7	1	-4.1	-3.7
Neratinib	0.65	9.3	9	2	0.6
Rabusertib	-0.2	-1.9	0.1	1.9	1.7
Galunisertib	0	0	0	0	0.35
Linifanib	0	0	0	0	0
Brivanib	0	0	0	0	0
Buparlisib	-3.3	-2	-1.6	-4.5	-6.45
Nintedanib	-4.45	-0.1	-2.2	-1.4	1.15
AZD4547	-3.3	-3.3	-3.3	-3.3	-3.3
Cabozantinib	-0.3	-0.3	-0.3	-0.3	4.15
AZD1480	-1.4	-1.4	-1.4	-1.4	-1.4
Sonolisib	-0.3	-0.3	-0.3	-0.3	-0.05
PF-04708671	1.9	0.1	0.5	1.3	5.2
Binimetinib	0	4.2	0	0	0
Tamatinib	-3.1	-2.4	0.7	-3.1	2.2
Omipalisib	-5.65	1.75	0.35	-2.15	-8.85
Ibrutinib	0.35	6	5.6	2.7	0.5
TAK-901	-0.6	1.55	-1.15	-5.45	-4.3
Fostamatinib	-5.2	-4	-2.6	-5.2	-1.6
Infigratinib	0	0	0	0	0.05
Momelotinib	-6.2	-5.1	-4.4	-4.6	-0.35
Sapanisertib	-4.45	-3.25	-4.35	-2.45	-4.25
TGX-221	0.35	0	0.3	0	0.75
Dacomitinib	2.65	15.55	12.55	4.05	-0.25
Dinaciclib	-0.95	-11.4	-4.2	-3.2	-2.9
Dabrafenib	0	0	0	0	0
Ralimetinib	0.25	1.1	5.7	1.4	1.15
Crenolanib	-0.25	-0.8	1.5	0.6	5.45
PF-4800567	0	0	0	0.3	0
PF-670462	-1.2	-1.25	1.25	-1.05	-0.4
ZSTK474	-1.2	2.1	0.3	0.1	-5.05
Vistusertib	-3.65	-3.5	-4.6	0.2	-4.05
GSK2636771	0.05	-0.6	-0.6	1.9	2.4
GSK269962	-8.75	-7.05	-5.65	-7.15	-7.05
GSK650394	-0.6	-0.6	-0.6	-0.6	0.05
BMS-911543	0	2.1	0.1	0	1.05
Ipatasertib	0.65	-3.45	-2.75	-0.75	-0.55
ASP3026	-1.05	2.3	0.6	-4.1	0.2
Alectinib	0	0	0.7	0	0.3
Alpelisib	-1.8	1.6	-1.3	-2.7	-2.35
Baricitinib	0	0	0	0	0.05
BX-912	-3.4	-4.25	-5.05	-5.75	-1.6
Fedratinib	-4.15	-2.7	-3.5	-6.1	-0.9
PF-03758309	-4.45	-3.85	0.25	-7.55	-5.95
GSK-2334470	-3.05	-3.55	-3.55	-2.95	-3.55
Bafetinib	0	0	0	0	0
LY-2874455	-13.8	-12.3	-13.2	-15.6	-13.9
Tideglusib	0	0	0	0	0
SGI-1776	-2	-3.1	-1.6	-2.6	0.45
Milciclib	4.6	-0.5	1.8	-1.8	0.15
Lenvatinib	-1.65	-1.65	-1.65	-1.65	-1.65
Duvelisib	-0.1	-0.1	0.6	-0.1	0.55
Icotinib	0.8	8	8.6	2.1	1
Apatinib	0.6	0	0	0	0.1
Amuvatinib	0.3	0	0.7	2	0
SCH772984	-0.3	8.95	6.75	0.45	2.5
Telatinib	0.05	0	0	0	0.4
Triciribine	-1.3	2.75	0.65	-3.55	-2.25
Tozasertib	-3.1	-1.3	-1.8	-5.4	-5.35
Varlitinib	0.8	6.2	8.3	0.2	0.2
Golvatinib	0.7	0	0	0	3.35
Copanlisib	1.6	4.8	0.5	0.9	-2.6
Sapitinib	0.6	10.4	8.8	4.2	0.2
AT7519	1.8	0	1.3	0.2	2.85
NVP-BGT226	-6.8	-7.05	-6.35	-4.05	-8.25
BMS-777607	0	0	0	0	0
Abemaciclib	-0.8	0.95	-0.35	-1.05	0.55
Ceritinib	1.7	1.65	-0.95	-1.45	-1.1
Neflamapimod	-0.05	1.05	0.95	-0.05	0
Tesevatinib	1.45	15.5	12.8	5.7	1.6
Hydroxyfasudil	0	0	0	0	1.25
Lucitanib	-3.3	-2.5	-2.6	-3.7	-2.25
ENMD-2076	-3	-0.4	-0.4	-3.8	-4.05
PD0325901	-0.2	7.8	2.8	0	0
PH-797804	0	0	0	0	0
TG100-115	0	0.3	0.4	0.7	0.1
Tucatinib	0	0	0	0	0
GSK-1070916	0.9	-1.35	1.45	-1.35	-0.8
GSK-461364	-2.1	0.7	0.1	-8	-5.8
Capmatinib	0	0	0	0.1	0
Palomid-529	0	0.4	0.4	0	0
PF-00562271	1.05	0.85	0.65	-0.65	1.05
Gedatolisib	-5	-4.2	-6.5	-5.3	-6.45
TAK-285	0	3.7	2.7	1	0.9
CEP-32496	-0.65	0.65	2.65	-0.35	-0.65
AZD-6482	-0.75	-0.65	0.15	-0.35	-0.25
GSK-690693	4.75	-0.15	-1.05	0.15	-0.95
OSU-03012	-14.1	-15.3	-15.3	-15.3	-12.25
NVP-AEW541	0.45	0.35	0.25	-4.15	0.6
AZD-1080	0	-0.15	-0.15	-0.15	1
MK-8776	-2.65	-5.1	-2.7	-4.2	-4.8
AZD-5438	3.4	-1.1	2.8	5.2	9.1
Silmitasertib	-2.9	-1.6	-1.3	-1.2	-3.55
Mubritinib	0	0	0.6	0.7	0
AZD-8186	0.55	2.2	1.6	-0.2	-0.2
GDC-0623	-0.65	3.35	1.15	-0.55	0.7
Talmapimod	0	0	0.2	0	0
PHA 408	-5.65	-0.85	-0.95	-1.65	3.35
PS-1145	0	1.1	0.8	0	2.75
KU-60019	1.9	0	1	0.3	5.75
Encorafenib	-0.25	-0.25	-0.25	-0.25	-0.25
MK-8745	-1.5	-2.6	1.2	-2.6	-2.6
AZ191	-1.25	0.75	-0.05	-1.05	4.7
Ribociclib	0.05	0	0	0	1.8
VE-821	-2.85	-2.85	-2.85	-0.95	0.8
Pacritinib	-1.5	-2.7	-0.5	-3	-0.25
Tanzisertib	0	0	0	0	1.45
Bentamapimod	0.25	2.75	3.05	2.15	5.65
Cobimetinib	-1.95	4.15	2.85	-1.85	-0.15
AZD1208	-0.1	3.1	-0.1	-0.1	-0.1
AZD7545	-0.2	-0.2	-0.2	0.2	-0.2
Osimertinib	1.2	8.5	6.7	3.3	1.55
BMS863233	-1.75	-1.75	-1.35	-1.75	-1.75
GNE-0877	0	0	0	0	0
Entospletinib	0	0	0.7	0	0
Losmapimod	0	0	1.4	0	0
OTS167	-4.8	-3	-3.7	-3.1	-3.25
UNC2881	-0.25	-0.25	-0.25	-0.25	0.15
AMG-925	0	0	0	0	0
CEP-37440	0.9	1.7	0.3	-0.6	-0.65
Rociletinib	-0.3	2.9	2.1	-0.3	-3.05
FRAX486	-5.35	-6.15	-3.35	-9.65	-0.4
GNE-7915	0	0	0	0	0
Taselisib	-1.95	3.95	0.55	-1.85	-5.3
GSK2656157	0	0	0	0	0
Uprosertib	-0.75	-2.65	-2.65	0.85	-1.3
AT13148	-7.35	-4.75	-4.55	-7.35	-2.8
Cerdulatinib	-0.4	-0.4	-0.4	3	2.9
Filgotinib	-0.05	0.35	-0.05	-0.05	3.05
Afuresertib	-1.2	-1.85	-2.65	0.35	-1.55
TEW-7197	-0.45	-0.45	-0.05	-0.45	0.4
Ravoxertinib	1.2	1.9	2.2	0	5.5
KD025	3.55	0.2	1.6	2.7	10.4
Merestinib	0	1.6	0	0	1.15
Poziotinib	3.3	16.5	16.2	6.3	1.9
Spebrutinib	-0.2	1.3	0.7	-0.2	-0.2
VS-4718	0.6	6.7	-1	-4.1	-1.6
Ulixertinib	-0.95	5.6	5.3	-0.5	-1.05
LY3009120	-2.75	4.9	2.8	-3.3	-2.9
Pexidartinib	0.1	4.1	2.6	0	1.3
Prexasertib	-16.25	-19.3	-11.7	-16.2	-14.1
Decernotinib	-0.3	-0.3	-0.3	-0.3	-0.3
A-419259	-2.7	10.55	6.05	-1.25	0.55
CCT196969	-10.6	-11.5	-10.3	-14.4	-12.9
Gilteritinib	1.1	1.7	1.9	0	0.1
Peficitinb	-0.7	-0.7	-0.7	-0.7	-0.7
DEL-22379	0.7	-0.05	5.55	-0.35	7.25
AMG319	0	0	0	0	0.7
Radotinib	0	0	0	0	1
Ripasudil	-1.3	-1.3	-1.3	-1.3	-1.3
CC-115	-4.8	-3.9	-4	-1.7	-4.4
OTS-964	-2.6	-3.55	-1.75	-3.85	1.05
RO5126766	0	0.7	0	0	0
Entrectinib	0.05	0.25	1.05	-0.05	-0.05
LY3023414	-5.65	-5.1	-5.6	-4.2	-4.9
Tirabrutinib	0	0	1.6	0	0
THZ2	1.1	-9.45	0.05	-2.95	0.45
Glesatinib	-2.4	-2.4	-2.4	-2.2	-1.8
Sitravatinib	-2.5	-1.55	-1.85	-1.75	2.85
Asciminib	0	0	0	0	0.9
Brigatinib	0.15	2.2	-0.6	0.1	1.2
Selonsertib	0	0	0	0	0.6
Serabelisib	-1.95	-1.25	-1.95	-2.45	-2.55
Olmutinib	0.05	3.5	0.4	0	0
Altiratinib	-2.75	-2.1	-1.4	1.3	4.4
AZD0156	0.3	-0.4	-0.5	-0.5	-0.5
Acalabrutinib	0.6	0.8	0.2	0	0
AZD3759	0.25	2.8	3.3	0.5	0
LY-2584702	-2.55	-2.55	-2.55	-2.55	-2.55
NVP-BHG712	-2.45	0.55	2.25	0.85	5.45
AMG-337	0	0	0	0	0
PF06650833	0	0	0	0	0
Amcasertib	-7	-6.7	-4.4	-6.9	1.9
Ensartinib	-1.15	-0.1	-1	-1.2	-0.5
GSK2256098	0	1.4	0	0	0.2
GDC-0853	0	0	0	0	0
Erdafitinib	-7.2	-7.2	-6.5	-7.2	-6.1
Larotrectinib	0	0	0	0	0
Senexin B	0	0	0	0	0.2
Upadacitinib	0.1	0	0	0	1.2
Tacrolimus	-0.15	-0.15	1.25	1.25	4.85
Everolimus	-5.3	-1.4	-2.6	-3.6	2.2
Temsirolimus	-1.3	-0.05	-0.75	5.35	-3.05
Sirolimus	-1.3	-1	-0.3	-1.4	3.7
Ridaforolimus	0	2.55	2.85	1.75	-1.65
Dexamethasone	0	0	0	0	0
Thalidomide	0	0	0	0	0
Imiquimod	0	0	0	0	0
Methylprednisolone	0	0.1	0.6	0	0
Prednisolone	-1.65	-1.65	-1.65	-1.65	-1
Bimatoprost	0	0	0	0	0
Lenalidomide	0	0	0	0	0.6
Pomalidomide	0	0	0	0	0
VGX-1027	0	0	0	0	0
GDC-0919	0	0.3	1.7	0.8	0.55
Tasquinimod	0	0	0	0	2.3
Epacadostat	0	0	0	0	0.1
Resatorvid	0	0	0	0	0
Resiquimod	0	0.2	0	0	1.5
Motolimod	0	0	0	0	0
Pirfenidone	0	0	0.1	0	0
Vesatolimod	0	0.2	0	0	0
Tretinoin	-2.85	-2.85	-0.85	-2.85	-2.85
Bexarotene	0	1.8	1.2	0	0.9
Veliparib	0	0	0	0	1.3
Decitabine	-0.25	-0.25	5.05	-0.25	7.15
Tipifarnib	-1.65	-3.9	-0.8	-2.6	-2
Rucaparib	0	0	0	0.3	12.9
Belinostat	-11.1	-14.35	-6.65	-4.75	-9.35
Tacedinaline	-0.65	-0.65	0.35	-0.05	1.4
Panobinostat	-11.6	-17.1	-8.9	-7.2	-9.3
Vorinostat	-7.3	-10.2	-5.4	-6.5	-3.2
Entinostat	-7.45	-12.95	-5.55	-5.95	-6.15
Olaparib	1.8	1.55	-0.15	2.75	2.95
Arsenic(III) oxide	0	0.2	0	1.9	0
Azacitidine	4.15	4.1	5.2	5	14.2
XAV-939	1.1	0	1.5	2.1	3.55
Valproic acid	0	0	0	0	0
Niraparib	-2.35	-1.3	-1.5	-2.9	2.65
Mocetinostat	-10.4	-13.05	-7.05	-6.65	-5.3
Quisinostat	-9.95	-16.15	-4.45	-10.25	-7.4
JQ1	-6.25	-7.45	-6.45	-7.35	-2.8
Tubacin	-2.55	-2.55	1.65	0.35	-2.3
Tubastatin A	-2.05	-2.95	-1.75	-2.15	-2.6
StemRegenin 1	-1.05	-2.7	-2	-2.4	3.15
PFI-1	-2.5	-0.5	-2.1	-2.5	-0.5
I-BET151	-9.4	-8.05	-8.05	-11.25	-5.5
Roxadustat	0	0	0	0	3.3
Lomeguatrib	0	0	0	0	0
IOX-2	-0.05	-0.05	-0.05	-0.05	1.7
GSK-J4	-1.45	-1.65	-1.65	-0.35	2.25
UNC1215	0	0	0	0	0
SGC0946	0.95	0	0.6	0	3.95
UNC0642	1.2	0.2	2.3	0.1	4.3
GSK343	0	0.1	0	0	0.55
UNC0638	4.3	1.9	3.5	3.1	7.6
C646	-8.05	-5.25	-8.05	-4.85	-5.15
Rocilinostat	-4.3	-6.7	-3.2	-3	-2.1
Pracinostat	-9.55	-14.55	-7.15	-7.95	-5.55
AR-42	-9.75	-13.8	-9	-7.5	-9.7
Lonafarnib	1	-1.45	0.85	1.85	-0.95
EPZ-5687	0.05	0	0	0	1.7
IOX-1	-4	-4	-2.4	-2.1	-4
Tazemetostat	0	0	0	0	0
Pinometostat	0	0	0	0	0
GSK2801	0	0	0	0	0
SGC-CBP30	-7.25	-6.05	-3.95	-7.55	-2.95
Birabresib	-10.05	-10.65	-9.95	-13.15	-6.6
CUDC-907	-14.4	-25.85	-9.95	-12.85	-10.55
RGFP966	-1.15	-1.75	1.45	0.15	1.15
Talazoparib	-9.15	-8.5	-8	-8.7	-5.3
Resminostat	-8.95	-12.35	-6.95	-7.45	-9.35
PTC-209	-2.75	-2.85	1.15	-6.15	-7.5
Molibresib	-8.2	-7.8	-6.4	-8.2	-4.9
UM729	0	-0.1	1	0	0.5
BAY 87-2243	0	0	0.9	3.1	0
Givinostat	-4.95	-8.95	-4.05	-6.05	-5
PCI-34051	-2	-0.9	-1.4	-0.9	-1.6
Romidepsin	-11.35	-19.95	-7.95	-8.85	-4.65
Abexinostat	-9.35	-16.15	-8.75	-8.55	-6.7
GSK2879552	0.4	0	0	0	0.9
EPZ015666	0	0.3	0	0	0.5
Enasidenib	0	0	0	0	0
ARV-825	-12	-4.3	-9.4	-1.2	-6.6
Ivosidenib	0	0	0	0	0.2
CPI-0610	-7.5	-5.3	-5.9	-8.1	-3.2
CPI-360	0.05	0	0	0	0
Mivebresib	-14.35	-17.25	-12.85	-16.45	-10.55
A-366	3.5	1.9	0.7	0.1	6.8
Acitretin	-0.05	-0.05	2.75	-0.05	-0.05
Tucidinostat	-6.85	-11.95	-5.05	-5.35	-3.75
Vidofludimus	-4.9	-4.95	-4.35	-4.95	-4.95
ML390	-13.7	-16.6	-13	-16.6	-15.8
EPZ031686	0	0	0	0	0
BAY-1436032	0	0	0.6	0	4.1
Goserelin	0	0	0	0	0
Raloxifene	1.95	0.7	2.9	2.6	8.45
Letrozole	0	0	0	0	0
Anastrozole	0	0	0	0	0
Bicalutamide	-4.2	-4.2	-4.2	-4.2	-3.35
Aminoglutethimide	-0.1	-0.1	-0.1	-0.1	0.95
Clomifene	2.1	0.05	0.75	0.05	4.95
Finasteride	0	0	0	0	1.1
Flutamide	-0.05	-0.1	-0.1	-0.1	2
Fulvestrant	0	0	0	0	0
Megestrol acetate	0	0	0	0	0
Tamoxifen	-0.85	-3	-0.7	-0.6	2.75
Nilutamide	-0.4	-0.4	-0.4	-0.4	0.25
Exemestane	0	0	0	0	0.35
Abiraterone	0	-0.05	-0.05	2.25	4.85
Toremifene	1.45	1.25	1.75	2.65	4.45
Lasofoxifene	0	0	0	1.1	0
4-hydroxytamoxifen	0.75	2.25	3.15	3.25	4.45
Enzalutamide	0	0	0	0	0
Orteronel	0	0	0	0	0
Apalutamide	0	0	0	0	0.45
AT 101	-9.6	-4.3	-4.9	-6	-16.4
Navitoclax	-10.2	-15.05	-9.35	-7.75	6.1
PAC-1	-2.9	1.9	0.2	2.1	-1.7
Venetoclax	0	0	0	0	1.8
Birinapant	6.4	0	11.7	4.5	21.25
NVP-LCL161	13.7	-0.35	15.35	6.75	31.8
Selinexor	-6.7	-6.35	3.25	-8.45	2.35
Idasanutlin	-12.75	-11.25	-8.05	-10.75	-11.35
WEHI-539	-3.1	-3.1	4.44089e-16	-1.6	0.6
Sabutoclax	-12.3	-7.75	-5.25	-4.45	-10.45
Verdinexor	-10.45	-6.55	-3.25	-8.15	-3
A-1210477	-8	-7.8	-4.9	-6.1	-7
SAR405838	-15.8	-14.2	-10.9	-14.2	-12.4
A-1331852	-5.8	-10.1	-3.6	-4.4	9.8
A-1155463	4.25	-4.75	2.35	6.85	22.35
NVP-CGM097	-8.5	-8.05	-6.55	-7.65	-5.35
Necrostatin 2	0	0	0	0	0
Eltanexor	-10.45	-11.85	-1.45	-12.75	-1.45
S-63845	0.05	0	0	0	8
Lovastatin	-7.65	-4.35	-6.35	-7.65	-5.15
Metformin	0	0	0	0	0
Simvastatin	-8.15	-5.15	-5.95	-7.85	-3.55
Methotrexate	-11.25	-13.45	-13.45	-13.45	-13.45
Pravastatin	0	0	0	0	0.35
Pemetrexed	-19.6	-21.65	-21.65	-21.65	-20.1
Atorvastatin	-9.8	-5.55	-7.35	-7.25	-3.7
Pevonedistat	-16.15	-9.8	-14.7	-19.6	-9.25
AVN944	-12.75	-9.2	-8.4	-9.4	-13.95
TH588	1.15	1.2	2.2	0.2	0.2
URB597	0	0	0	0	0
Triapine	-8.7	-7.8	-7	-8.7	-7.55
AZD3965	2.7	0	0	0	1.5
Erastin	0.85	2.2	17	14.6	0.1
RSL3	-19.95	-19.95	-19.95	-19.95	-19.95
SB 743921	-10.1	-10.1	-10.6	-12.5	-12.5
GSK923295	0.05	-5.3	-0.7	-9.1	-7.8
Filanesib	-12.35	-11.5	-8.3	-19	-19
Litronesib	-13.05	-14.05	-9.65	-20.85	-20.85
Celecoxib	0	0	0	0	0
BIIB021	-4.9	-4.05	-5.65	-4.55	-7.1
Luminespib	-9.1	-6.15	-8.55	-10.05	-13.65
VER 155008	-3.2	-2.15	-0.95	-1.65	-2.05
Ganetespib	-11.1	-12.2	-11.6	-13.6	-15.6
CUDC-305	-1.9	-3.7	-3.6	-4.1	-5.35
Onalespib	-0.05	-1.45	-1.05	-1.45	-5
Sonidegib	-1.7	-1.6	-1.3	-1.7	0.75
Vismodegib	-1.9	-1.9	-1.9	-1.9	0.05
Glasdegib	0	0	0	0	2.75
Taladegib	0	0	0	0	0
Saridegib	-1.2	-1.2	-1.2	-1.2	-0.9
Pilocarpine	0	0	0	0	2.65
Anagrelide	0	18.7	2.5	0	0
Miltefosine	-3.15	2.7	0	3	4.1
Mepacrine	4.65	1.35	4.85	0.85	11.25
Deferoxamine	-0.9	0.5	3.6	0.3	-0.9
Digoxin	-0.9	4	1.7	0	6.8
Itraconazole	0.1	0.8	1.2	1.3	4.9
Tarenflurbil	0	0	0	0	1.05
Plerixafor	0	0	0	0	0
Fingolimod	-0.6	-0.4	-0.6	0.9	4.4
Galiellalactone	-1.8	-1	-3.7	-2.2	-6.05
PF-3845	0	0	0	0	0.4
MK-0752	0	0	0	0	0
Varespladib	0	0	0	0	0.1
TRAM-34	0	0	0	0	0
Rigosertib	-11.4	-9.2	-5.6	-24.5	-18.1
Cilengitide	-1	2.55	-1.75	0.15	0.65
NVP-LGK974	0.15	0	0	0.2	0.35
NMS-873	-1.15	-3.4	0.7	0.5	0.45
Darapladib	0.25	0	0.1	1.3	4.2
ML323	0	0	0	0	0.8
GSK2830371	0	0	0	0	2.05
BCI	-12.15	-7	-6.1	-12.7	-10.15
MST-312	-8.3	-1.5	-2.2	-3	-5.65
SH-4-54	-3.5	2.8	-1.5	-1.6	-1.3
Marimastat	0	0.1	0.4	0	0
Omaveloxolone	-2.9	-2.4	2.9	-4.8	-6.7
BRD7116	0	0	2.2	0	1.5
Napabucasin	-15.8	-7.35	-4.75	-8.35	-9.05
NVP-SHP099	0	1.9	0.1	0	4.3
Salinomycin	-10.1	-5.25	-2.85	1.65	4.45
E7820	-3.25	6.25	12.15	-1.65	10.15
JPH203	0	0	0	0	0

## Sheet: drugs DSS >=8 PDCs
Selective DSS (sDSS) scores of drugs with DSS >=8 in at least one of the PDCs presented as a heatmap.

## Sheet: Pearson_corr PDCs
Pairwise Pearson correlations among each cell line using the DSS of all the 503 drugs included in the DSRT screens.
	FMOC04	FMOC09	FMOC11	FMOC14	FMOC24	HOSE1C	HOSE2C
FMOC04	1	0.781484	0.901857	0.839097	0.795923	0.803381	0.792694
FMOC09	0.781484	1	0.876955	0.728675	0.612924	0.675537	0.69274
FMOC11	0.901857	0.876955	1	0.827283	0.776121	0.794447	0.771906
FMOC14	0.839097	0.728675	0.827283	1	0.84107	0.715277	0.665378
FMOC24	0.795923	0.612924	0.776121	0.84107	1	0.674916	0.600925
HOSE1C	0.803381	0.675537	0.794447	0.715277	0.674916	1	0.920826
HOSE2C	0.792694	0.69274	0.771906	0.665378	0.600925	0.920826	1
